# Supplementary material for: PRC1 directs PRC2-H3K27me3 deposition to shield adult spermatogonial stem cells from differentiation
Source: Nucleic Acids Res. 2023 Dec 24;52(5):2306–22. doi: 10.1093/nar/gkad1203 (PMC10954450; doi:10.1093/nar/gkad1203)
Supplement: gkad1203_Supplemental_Files [file gkad1203_supplemental_files.zip]

Archive with 4 entries (4 files):
- 121523SupFigs.pdf
- Supplementary Data 1.xlsx
- Supplementary Data 2.xlsx
- Supplementary Data 3.xlsx
