# Supplementary material for: PRC1 directs PRC2-H3K27me3 deposition to shield adult spermatogonial stem cells from differentiation
Source: Nucleic Acids Res. 2023 Dec 24;52(5):2306–22. doi: 10.1093/nar/gkad1203 (PMC10954450; doi:10.1093/nar/gkad1203)
Supplement: gkad1203_Supplemental_Files [file gkad1203_supplemental_files.zip › Supplementary Data 1.xlsx]

## Sheet: WT_Adiff_activated
ensembl_gene_id	external_gene_name	description	chromosome_name	start_position	end_position	strand	log2FoldChange	pvalue	FDR
ENSMUSG00000055945	Prr18	proline rich 18 [Source:MGI Symbol;Acc:MGI:2443403]	17	8556291	8562945	1	7.60216	9.9985e-06	6.7371e-05
ENSMUSG00000044681	Cnpy1	canopy FGF signaling regulator 1 [Source:MGI Symbol;Acc:MGI:2442451]	5	28405817	28450804	-1	7.29729	4.02251e-05	0.000239867
ENSMUSG00000038793	Lefty1	left right determination factor 1 [Source:MGI Symbol;Acc:MGI:107405]	1	180762587	180765965	1	7.09948	9.07358e-05	0.000499022
ENSMUSG00000097441	Gm26633	predicted gene, 26633 [Source:MGI Symbol;Acc:MGI:5477127]	7	78667801	78703071	-1	6.88711	0.000221468	0.00111785
ENSMUSG00000026354	Lct	lactase [Source:MGI Symbol;Acc:MGI:104576]	1	128212493	128256055	-1	6.80203	0.000313923	0.00152789
ENSMUSG00000055775	Myh8	myosin, heavy polypeptide 8, skeletal muscle, perinatal [Source:MGI Symbol;Acc:MGI:1339712]	11	67167950	67199460	1	6.45279	0.00127779	0.00535654
ENSMUSG00000005716	Pvalb	parvalbumin [Source:MGI Symbol;Acc:MGI:97821]	15	78075314	78090600	-1	6.37948	0.00159428	0.00650634
ENSMUSG00000026241	Nppc	natriuretic peptide type C [Source:MGI Symbol;Acc:MGI:97369]	1	86594013	86598293	-1	6.37861	0.000106144	0.000576588
ENSMUSG00000048022	Tmem229a	transmembrane protein 229A [Source:MGI Symbol;Acc:MGI:2442812]	6	24951140	24956296	-1	6.36177	0.00190227	0.00758275
ENSMUSG00000043822	Adamtsl5	ADAMTS-like 5 [Source:MGI Symbol;Acc:MGI:1913798]	10	80174944	80184246	-1	6.2337	0.00024939	0.00124395
ENSMUSG00000080712	H2bu1-ps	H2B.U histone 1, pseudogene [Source:MGI Symbol;Acc:MGI:1922442]	11	58844874	58845254	-1	6.10982	0.00574892	0.0199248
ENSMUSG00000024136	Dnase1l2	deoxyribonuclease 1-like 2 [Source:MGI Symbol;Acc:MGI:1913955]	17	24659055	24662079	-1	6.07581	0.00472019	0.0167835
ENSMUSG00000098066	Gm26944	predicted gene, 26944 [Source:MGI Symbol;Acc:MGI:5504059]	7	92288947	92296650	1	6.07148	0.00485427	0.0171927
ENSMUSG00000009097	Tbx1	T-box 1 [Source:MGI Symbol;Acc:MGI:98493]	16	18399729	18409421	-1	6.04176	6.78871e-126	8.43795e-123
ENSMUSG00000035033	Tbr1	T-box brain transcription factor 1 [Source:MGI Symbol;Acc:MGI:107404]	2	61633274	61644458	1	6.01063	0.00578192	0.0200148
ENSMUSG00000096751	Gm28373	predicted gene 28373 [Source:MGI Symbol;Acc:MGI:5579079]	12	102639276	102693592	-1	5.99524	0.00562442	0.0195308
ENSMUSG00000022435	Upk3a	uroplakin 3A [Source:MGI Symbol;Acc:MGI:98914]	15	84901342	84906748	1	5.97539	0.0061465	0.021046
ENSMUSG00000028539	Artn	artemin [Source:MGI Symbol;Acc:MGI:1333791]	4	117783359	117786960	-1	5.95857	0.000484957	0.00225651
ENSMUSG00000026725	Tnn	tenascin N [Source:MGI Symbol;Acc:MGI:2665790]	1	159912599	159981150	-1	5.95432	0.00773082	0.0255812
ENSMUSG00000074037	Mc1r	melanocortin 1 receptor [Source:MGI Symbol;Acc:MGI:99456]	8	124133846	124137483	1	5.93912	0.00668143	0.0225975
ENSMUSG00000004231	Pax2	paired box 2 [Source:MGI Symbol;Acc:MGI:97486]	19	44744484	44826310	1	5.92775	0.000532433	0.00244707
ENSMUSG00000061462	Obscn	obscurin, cytoskeletal calmodulin and titin-interacting RhoGEF [Source:MGI Symbol;Acc:MGI:2681862]	11	58885082	59029996	-1	5.88989	4.04054e-68	1.51612e-65
ENSMUSG00000081277	Gm15285	predicted gene 15285 [Source:MGI Symbol;Acc:MGI:3705624]	13	111497737	111498209	-1	5.88596	0.00915741	0.0296023
ENSMUSG00000066477	Gm16551	predicted gene 16551 [Source:MGI Symbol;Acc:MGI:4414971]	9	74755265	74767416	1	5.8806	0.00830794	0.0272595
ENSMUSG00000087200	Lrp8os3	low density lipoprotein receptor-related protein 8, apolipoprotein e receptor, opposite strand 3 [Source:MGI Symbol;Acc:MGI:3651133]	4	107650358	107659261	-1	5.80238	0.000809254	0.0035716
ENSMUSG00000108732	2310043P16Rik	RIKEN cDNA 2310043P16 gene [Source:MGI Symbol;Acc:MGI:1917385]	7	34089157	34093037	1	5.77854	0.0163933	0.0485429
ENSMUSG00000116762	Gm46560	predicted gene, 46560 [Source:MGI Symbol;Acc:MGI:5826197]	16	31327205	31330595	1	5.76101	0.0111589	0.0350303
ENSMUSG00000025216	Lbx1	ladybird homeobox 1 [Source:MGI Symbol;Acc:MGI:104867]	19	45221123	45224251	-1	5.74637	0.0131543	0.0403331
ENSMUSG00000064147	Rab44	RAB44, member RAS oncogene family [Source:MGI Symbol;Acc:MGI:3045302]	17	29333119	29367954	1	5.69477	0.0133305	0.0407539
ENSMUSG00000033214	Slitrk5	SLIT and NTRK-like family, member 5 [Source:MGI Symbol;Acc:MGI:2679448]	14	111912529	111920573	1	5.68508	0.0137978	0.0420018
ENSMUSG00000041377	Ninj2	ninjurin 2 [Source:MGI Symbol;Acc:MGI:1352751]	6	120070311	120177300	1	5.67586	0.0154352	0.0462065
ENSMUSG00000097035	Gm26692	predicted gene, 26692 [Source:MGI Symbol;Acc:MGI:5477186]	5	107807327	107835876	-1	5.65052	0.0149436	0.0449529
ENSMUSG00000026205	Slc23a3	solute carrier family 23 (nucleobase transporters), member 3 [Source:MGI Symbol;Acc:MGI:104516]	1	75102185	75110534	-1	5.61515	0.0163806	0.0485126
ENSMUSG00000026934	Lhx3	LIM homeobox protein 3 [Source:MGI Symbol;Acc:MGI:102673]	2	26090224	26098301	-1	5.51995	0.00220422	0.00861036
ENSMUSG00000041730	Prrxl1	paired related homeobox protein-like 1 [Source:MGI Symbol;Acc:MGI:2148204]	14	32321364	32371203	1	5.42754	3.41529e-05	0.000206569
ENSMUSG00000024907	Gal	galanin and GMAP prepropeptide [Source:MGI Symbol;Acc:MGI:95637]	19	3459915	3464544	-1	5.42048	3.22773e-21	1.3457e-19
ENSMUSG00000026841	Fibcd1	fibrinogen C domain containing 1 [Source:MGI Symbol;Acc:MGI:2138953]	2	31703302	31736017	-1	5.25618	8.38114e-36	9.0095e-34
ENSMUSG00000055958	Gm9987	predicted gene 9987 [Source:MGI Symbol;Acc:MGI:3708536]	10	58648396	58648964	-1	5.24204	0.0054337	0.0189546
ENSMUSG00000027474	Ccm2l	cerebral cavernous malformation 2-like [Source:MGI Symbol;Acc:MGI:2385159]	2	152907875	152923655	1	5.21961	0.00559096	0.0194384
ENSMUSG00000039278	Pcsk1n	proprotein convertase subtilisin/kexin type 1 inhibitor [Source:MGI Symbol;Acc:MGI:1353431]	X	7786061	7790649	1	5.2042	8.89929e-52	1.90301e-49
ENSMUSG00000005672	Kit	KIT proto-oncogene receptor tyrosine kinase [Source:MGI Symbol;Acc:MGI:96677]	5	75735576	75817382	1	5.10729	0	0
ENSMUSG00000068154	Insm1	insulinoma-associated 1 [Source:MGI Symbol;Acc:MGI:1859980]	2	146063841	146066940	1	5.10418	1.94604e-05	0.000123448
ENSMUSG00000033327	Tnxb	tenascin XB [Source:MGI Symbol;Acc:MGI:1932137]	17	34879431	34938789	1	5.08244	2.02782e-07	1.81654e-06
ENSMUSG00000085141	Gm13429	predicted gene 13429 [Source:MGI Symbol;Acc:MGI:3651652]	2	36092326	36102915	1	5.03748	0.00922533	0.0297832
ENSMUSG00000096904	Lamtor3-ps	late endosomal/lysosomal adaptor, MAPK and MTOR activator 3, pseudogene [Source:MGI Symbol;Acc:MGI:3781768]	14	16057291	16063946	1	4.99554	0.00928489	0.029922
ENSMUSG00000027077	Smtnl1	smoothelin-like 1 [Source:MGI Symbol;Acc:MGI:1915928]	2	84641520	84652996	-1	4.99224	0.0101546	0.0323215
ENSMUSG00000053166	Cdh22	cadherin 22 [Source:MGI Symbol;Acc:MGI:1341843]	2	164953427	165076773	-1	4.89406	6.72408e-05	0.000382171
ENSMUSG00000020080	Hkdc1	hexokinase domain containing 1 [Source:MGI Symbol;Acc:MGI:2384910]	10	62218916	62258270	-1	4.82875	0.0151563	0.0454622
ENSMUSG00000005640	Insrr	insulin receptor-related receptor [Source:MGI Symbol;Acc:MGI:1346037]	3	87704258	87723408	1	4.81178	0.0147235	0.044405
ENSMUSG00000116081	Gm49593	predicted gene, 49593 [Source:MGI Symbol;Acc:MGI:6214998]	15	79364428	79366875	-1	4.79154	0.000147185	0.000775177
ENSMUSG00000035486	Plk5	polo like kinase 5 [Source:MGI Symbol;Acc:MGI:3026984]	10	80192293	80201323	1	4.77307	8.80268e-65	2.77871e-62
ENSMUSG00000028610	Dmrtb1	DMRT-like family B with proline-rich C-terminal, 1 [Source:MGI Symbol;Acc:MGI:1927125]	4	107533487	107541427	-1	4.64584	5.77489e-142	9.57043e-139
ENSMUSG00000040690	Col16a1	collagen, type XVI, alpha 1 [Source:MGI Symbol;Acc:MGI:1095396]	4	129941633	129993076	1	4.62996	2.16662e-24	1.11916e-22
ENSMUSG00000028785	Hpca	hippocalcin [Source:MGI Symbol;Acc:MGI:1336200]	4	129005363	129015829	-1	4.62125	0.000128166	0.000683332
ENSMUSG00000041420	Meis3	Meis homeobox 3 [Source:MGI Symbol;Acc:MGI:108519]	7	15909015	15920429	1	4.57123	0.00276592	0.0105153
ENSMUSG00000087239	Btf3-ps2	basic transcription factor 3, pseudogene 2 [Source:MGI Symbol;Acc:MGI:3647731]	9	59674000	59674486	-1	4.57	0.00590962	0.0203894
ENSMUSG00000032589	Bsn	bassoon [Source:MGI Symbol;Acc:MGI:1277955]	9	107973221	108067583	-1	4.56515	1.27309e-08	1.38048e-07
ENSMUSG00000049709	Nlrp10	NLR family, pyrin domain containing 10 [Source:MGI Symbol;Acc:MGI:2444084]	7	108521059	108529385	-1	4.54649	0.000340837	0.0016452
ENSMUSG00000102555	6430511E19Rik	RIKEN cDNA 6430511E19 gene [Source:MGI Symbol;Acc:MGI:2443259]	7	92289157	92292991	1	4.54326	2.3932e-05	0.000149149
ENSMUSG00000030431	Tmem238	transmembrane protein 238 [Source:MGI Symbol;Acc:MGI:1922935]	7	4787556	4792655	-1	4.51169	2.6712e-08	2.75245e-07
ENSMUSG00000097023	Mir9-3hg	Mir9-3 host gene [Source:MGI Symbol;Acc:MGI:2142071]	7	79149774	79184151	1	4.50881	6.63613e-35	6.76783e-33
ENSMUSG00000079511	Gm42688	predicted gene 42688 [Source:MGI Symbol;Acc:MGI:5662825]	6	83078598	83086920	1	4.41765	0.0049237	0.0174014
ENSMUSG00000045318	Adra2c	adrenergic receptor, alpha 2c [Source:MGI Symbol;Acc:MGI:87936]	5	35435663	35439107	1	4.39156	7.25846e-10	9.4655e-09
ENSMUSG00000116652	B830017H08Rik	RIKEN cDNA B830017H08 gene [Source:MGI Symbol;Acc:MGI:3045365]	16	17650985	17652872	1	4.37925	1.57473e-05	0.000102142
ENSMUSG00000051159	Cited1	Cbp/p300-interacting transactivator with Glu/Asp-rich carboxy-terminal domain 1 [Source:MGI Symbol;Acc:MGI:108023]	X	101290987	101295787	-1	4.37453	1.22797e-140	1.74433e-137
ENSMUSG00000071658	Gng3	guanine nucleotide binding protein (G protein), gamma 3 [Source:MGI Symbol;Acc:MGI:102704]	19	8814297	8816558	-1	4.28993	1.17591e-19	4.32261e-18
ENSMUSG00000087475	4933406I18Rik	RIKEN cDNA 4933406I18 gene [Source:MGI Symbol;Acc:MGI:1918295]	7	113914714	114014396	-1	4.25928	0.00765697	0.0253579
ENSMUSG00000032988	Slc16a8	solute carrier family 16 (monocarboxylic acid transporters), member 8 [Source:MGI Symbol;Acc:MGI:1929519]	15	79135214	79138961	-1	4.24392	0.00966757	0.0310145
ENSMUSG00000042826	Fgf11	fibroblast growth factor 11 [Source:MGI Symbol;Acc:MGI:109167]	11	69686894	69692683	-1	4.23836	4.17484e-12	7.21957e-11
ENSMUSG00000038168	P3h2	prolyl 3-hydroxylase 2 [Source:MGI Symbol;Acc:MGI:2146663]	16	25778038	25924534	-1	4.22405	0.00988477	0.0316144
ENSMUSG00000029055	Plch2	phospholipase C, eta 2 [Source:MGI Symbol;Acc:MGI:2443078]	4	155067572	155141241	-1	4.2154	4.26846e-36	4.63862e-34
ENSMUSG00000048752	Prss50	protease, serine 50 [Source:MGI Symbol;Acc:MGI:2447303]	9	110687035	110693697	1	4.16863	3.87442e-25	2.11097e-23
ENSMUSG00000024330	Col11a2	collagen, type XI, alpha 2 [Source:MGI Symbol;Acc:MGI:88447]	17	34258411	34285659	1	4.15696	0.00925232	0.0298412
ENSMUSG00000051596	Otop1	otopetrin 1 [Source:MGI Symbol;Acc:MGI:2388363]	5	38433316	38461552	1	4.1518	3.32642e-07	2.8737e-06
ENSMUSG00000025017	Pik3ap1	phosphoinositide-3-kinase adaptor protein 1 [Source:MGI Symbol;Acc:MGI:1933177]	19	41260816	41373541	-1	4.14551	1.90156e-53	4.20182e-51
ENSMUSG00000113328	Gm47260	predicted gene, 47260 [Source:MGI Symbol;Acc:MGI:6096093]	12	103378751	103381855	-1	4.12872	0.0128571	0.039562
ENSMUSG00000042474	Fcmr	Fc fragment of IgM receptor [Source:MGI Symbol;Acc:MGI:1916419]	1	130793406	130808528	1	4.12752	0.00193921	0.00771148
ENSMUSG00000046959	Slc26a1	solute carrier family 26 (sulfate transporter), member 1 [Source:MGI Symbol;Acc:MGI:2385894]	5	108817744	108823435	-1	4.11675	0.0111147	0.034897
ENSMUSG00000117406	Ntn3	netrin 3 [Source:MGI Symbol;Acc:MGI:1341188]	17	24422822	24428505	-1	4.10809	6.82135e-18	2.15327e-16
ENSMUSG00000096361	Gm5814	predicted pseudogene 5814 [Source:MGI Symbol;Acc:MGI:3648910]	17	47721288	47721662	1	4.10358	3.40872e-05	0.000206234
ENSMUSG00000070691	Runx3	runt related transcription factor 3 [Source:MGI Symbol;Acc:MGI:102672]	4	134847963	134905301	1	4.08024	3.58009e-92	2.37324e-89
ENSMUSG00000096775	Gm5796	predicted gene 5796 [Source:MGI Symbol;Acc:MGI:3779522]	14	18428403	18445832	-1	4.035	0.00343111	0.0126924
ENSMUSG00000015981	Stk32c	serine/threonine kinase 32C [Source:MGI Symbol;Acc:MGI:2385336]	7	138683554	138793223	-1	4.00055	8.29833e-20	3.0789e-18
ENSMUSG00000103976	Gm37677	predicted gene, 37677 [Source:MGI Symbol;Acc:MGI:5610905]	1	134747654	134755287	-1	3.97252	0.0163358	0.0484521
ENSMUSG00000022218	Tgm1	transglutaminase 1, K polypeptide [Source:MGI Symbol;Acc:MGI:98730]	14	55937466	55951383	-1	3.97237	4.36909e-05	0.000258749
ENSMUSG00000007279	Scube2	signal peptide, CUB domain, EGF-like 2 [Source:MGI Symbol;Acc:MGI:1928765]	7	109397883	109464886	-1	3.94558	1.39857e-45	2.41855e-43
ENSMUSG00000038390	Gpr162	G protein-coupled receptor 162 [Source:MGI Symbol;Acc:MGI:1315214]	6	124835407	124840946	-1	3.92713	1.06089e-06	8.48673e-06
ENSMUSG00000079010	Gm11032	predicted gene 11032 [Source:MGI Symbol;Acc:MGI:3779255]	11	4570067	4571698	1	3.92047	2.4461e-10	3.37582e-09
ENSMUSG00000026959	Grin1	glutamate receptor, ionotropic, NMDA1 (zeta 1) [Source:MGI Symbol;Acc:MGI:95819]	2	25181193	25209199	-1	3.90377	1.42288e-08	1.52873e-07
ENSMUSG00000001444	Tbx21	T-box 21 [Source:MGI Symbol;Acc:MGI:1888984]	11	96988897	97006157	-1	3.90199	0.000139626	0.000739084
ENSMUSG00000007594	Hapln4	hyaluronan and proteoglycan link protein 4 [Source:MGI Symbol;Acc:MGI:2679531]	8	70536107	70543512	1	3.86508	4.17246e-13	8.05608e-12
ENSMUSG00000002633	Shh	sonic hedgehog [Source:MGI Symbol;Acc:MGI:98297]	5	28661813	28672254	-1	3.85722	0.00468223	0.0166694
ENSMUSG00000041544	Disp3	dispatched RND transporter family member 3 [Source:MGI Symbol;Acc:MGI:2444403]	4	148324721	148372422	-1	3.8561	3.06184e-10	4.18493e-09
ENSMUSG00000029736	Nobox	NOBOX oogenesis homeobox [Source:MGI Symbol;Acc:MGI:108011]	6	43280608	43286488	-1	3.8073	1.75815e-14	3.99137e-13
ENSMUSG00000068327	Tlx2	T cell leukemia, homeobox 2 [Source:MGI Symbol;Acc:MGI:1350935]	6	83045305	83047274	-1	3.79712	0.0128696	0.039582
ENSMUSG00000092593	Gm20492	predicted gene 20492 [Source:MGI Symbol;Acc:MGI:5141957]	10	127124383	127125550	1	3.79288	0.000543189	0.00249076
ENSMUSG00000044716	Dok7	docking protein 7 [Source:MGI Symbol;Acc:MGI:3584043]	5	35214110	35245183	1	3.77712	2.09282e-13	4.18711e-12
ENSMUSG00000032718	Mansc1	MANSC domain containing 1 [Source:MGI Symbol;Acc:MGI:1914979]	6	134586170	134609451	-1	3.74698	0.010526	0.0333275
ENSMUSG00000079056	Kcnip3	Kv channel interacting protein 3, calsenilin [Source:MGI Symbol;Acc:MGI:1929258]	2	127298418	127364014	-1	3.74107	2.52781e-19	8.92905e-18
ENSMUSG00000020810	Cygb	cytoglobin [Source:MGI Symbol;Acc:MGI:2149481]	11	116536421	116545139	-1	3.69385	1.76645e-11	2.78143e-10
ENSMUSG00000055632	Hmcn2	hemicentin 2 [Source:MGI Symbol;Acc:MGI:2677838]	2	31204427	31350750	1	3.68054	0.0103026	0.0327139
ENSMUSG00000049641	Vgll2	vestigial like family member 2 [Source:MGI Symbol;Acc:MGI:2447460]	10	51898598	51904567	1	3.67656	0.0014467	0.00597272
ENSMUSG00000061718	Ppp1r1b	protein phosphatase 1, regulatory inhibitor subunit 1B [Source:MGI Symbol;Acc:MGI:94860]	11	98239230	98248622	1	3.65955	1.58906e-49	3.00968e-47
ENSMUSG00000074652	Myh7b	myosin, heavy chain 7B, cardiac muscle, beta [Source:MGI Symbol;Acc:MGI:3710243]	2	155453132	155476227	1	3.65401	5.40208e-15	1.28353e-13
ENSMUSG00000096793	Gm3002	predicted gene 3002 [Source:MGI Symbol;Acc:MGI:3781180]	14	18639088	18659699	-1	3.63578	0.0137311	0.0418051
ENSMUSG00000048402	Gli2	GLI-Kruppel family member GLI2 [Source:MGI Symbol;Acc:MGI:95728]	1	118761862	118981349	-1	3.61775	4.1419e-29	2.97364e-27
ENSMUSG00000044393	Dsg2	desmoglein 2 [Source:MGI Symbol;Acc:MGI:1196466]	18	20691131	20737578	1	3.60613	5.69666e-05	0.000328757
ENSMUSG00000034730	Adgrb1	adhesion G protein-coupled receptor B1 [Source:MGI Symbol;Acc:MGI:1933736]	15	74388044	74461314	1	3.60408	1.75765e-13	3.5559e-12
ENSMUSG00000042002	Foxn4	forkhead box N4 [Source:MGI Symbol;Acc:MGI:2151057]	5	114392225	114411868	-1	3.60089	1.25455e-33	1.21547e-31
ENSMUSG00000070526	Peg12	paternally expressed 12 [Source:MGI Symbol;Acc:MGI:1351637]	7	62111619	62114258	-1	3.60071	2.41992e-06	1.8236e-05
ENSMUSG00000003410	Elavl3	ELAV like RNA binding protein 3 [Source:MGI Symbol;Acc:MGI:109157]	9	21926301	21963319	-1	3.58694	1.33562e-12	2.41688e-11
ENSMUSG00000087528	9830144P21Rik	RIKEN cDNA 9830144P21 gene [Source:MGI Symbol;Acc:MGI:3041171]	2	129047878	129072499	-1	3.58467	0.00160991	0.00656071
ENSMUSG00000035773	Kiss1r	KISS1 receptor [Source:MGI Symbol;Acc:MGI:2148793]	10	79752805	79758107	1	3.57989	0.000594452	0.00270709
ENSMUSG00000055368	Slc6a2	solute carrier family 6 (neurotransmitter transporter, noradrenalin), member 2 [Source:MGI Symbol;Acc:MGI:1270850]	8	93686707	93728295	1	3.57756	1.44651e-18	4.74699e-17
ENSMUSG00000044628	Rnf208	ring finger protein 208 [Source:MGI Symbol;Acc:MGI:1916096]	2	25132941	25134274	1	3.57283	2.18955e-43	3.27395e-41
ENSMUSG00000043782	Bicdl2	BICD family like cargo adaptor 2 [Source:MGI Symbol;Acc:MGI:2388267]	17	23879480	23887595	1	3.56232	0.0169773	0.0499892
ENSMUSG00000031434	Morc4	microrchidia 4 [Source:MGI Symbol;Acc:MGI:1922996]	X	138722381	138772426	-1	3.56012	3.55496e-25	1.94224e-23
ENSMUSG00000049100	Pcdh10	protocadherin 10 [Source:MGI Symbol;Acc:MGI:1338042]	3	45332833	45390058	1	3.55038	0.00141875	0.00587316
ENSMUSG00000034837	Gnat1	guanine nucleotide binding protein, alpha transducing 1 [Source:MGI Symbol;Acc:MGI:95778]	9	107551673	107556911	-1	3.53308	0.00957977	0.0307576
ENSMUSG00000057337	Chst3	carbohydrate sulfotransferase 3 [Source:MGI Symbol;Acc:MGI:1858224]	10	60017354	60055082	-1	3.53298	0.000120275	0.000645415
ENSMUSG00000040907	Atp1a3	ATPase, Na+/K+ transporting, alpha 3 polypeptide [Source:MGI Symbol;Acc:MGI:88107]	7	24677592	24705383	-1	3.5329	3.65264e-10	4.93143e-09
ENSMUSG00000035407	Kank4	KN motif and ankyrin repeat domains 4 [Source:MGI Symbol;Acc:MGI:3043381]	4	98643135	98705774	-1	3.51843	2.52007e-14	5.61846e-13
ENSMUSG00000028613	Lrp8	low density lipoprotein receptor-related protein 8, apolipoprotein e receptor [Source:MGI Symbol;Acc:MGI:1340044]	4	107659066	107734037	1	3.51598	4.14159e-75	1.83031e-72
ENSMUSG00000031963	Bmper	BMP-binding endothelial regulator [Source:MGI Symbol;Acc:MGI:1920480]	9	23134372	23396496	1	3.50814	5.77465e-07	4.80504e-06
ENSMUSG00000029096	Htra3	HtrA serine peptidase 3 [Source:MGI Symbol;Acc:MGI:1925808]	5	35809367	35837126	-1	3.50253	4.87349e-13	9.32812e-12
ENSMUSG00000076441	Ass1	argininosuccinate synthetase 1 [Source:MGI Symbol;Acc:MGI:88090]	2	31360219	31410684	1	3.49689	1.66111e-38	2.05183e-36
ENSMUSG00000042425	Frmpd3	FERM and PDZ domain containing 3 [Source:MGI Symbol;Acc:MGI:3646547]	X	139243012	139336216	1	3.49262	1.24177e-07	1.15668e-06
ENSMUSG00000001604	Tcea3	transcription elongation factor A (SII), 3 [Source:MGI Symbol;Acc:MGI:1196908]	4	135975040	136002209	1	3.49203	3.52301e-25	1.93008e-23
ENSMUSG00000101555	Gm28731	predicted gene 28731 [Source:MGI Symbol;Acc:MGI:5579437]	9	69895682	69897250	-1	3.4888	0.00888724	0.0288509
ENSMUSG00000026389	Steap3	STEAP family member 3 [Source:MGI Symbol;Acc:MGI:1915678]	1	120118487	120200435	-1	3.48164	6.48223e-10	8.50905e-09
ENSMUSG00000110052	1700020G03Rik	RIKEN cDNA 1700020G03 gene [Source:MGI Symbol;Acc:MGI:1921485]	8	70940831	70941719	1	3.47784	2.05677e-14	4.61658e-13
ENSMUSG00000082898	Gm12041	predicted gene 12041 [Source:MGI Symbol;Acc:MGI:3651844]	11	21177655	21178256	1	3.47703	0.000376	0.00179618
ENSMUSG00000111662	Gm7435	predicted gene 7435 [Source:MGI Symbol;Acc:MGI:3646489]	9	55845536	55859693	1	3.45492	0.00142586	0.00590136
ENSMUSG00000078656	Vps25	vacuolar protein sorting 25 [Source:MGI Symbol;Acc:MGI:106354]	11	101144533	101150375	1	3.45074	0.0149932	0.0450665
ENSMUSG00000041653	Pnpla3	patatin-like phospholipase domain containing 3 [Source:MGI Symbol;Acc:MGI:2151796]	15	84052038	84071437	1	3.43811	0.00335342	0.0124397
ENSMUSG00000044352	Sowaha	sosondowah ankyrin repeat domain family member A [Source:MGI Symbol;Acc:MGI:2687280]	11	53367400	53371101	-1	3.4229	0.0150658	0.045252
ENSMUSG00000001864	Aif1l	allograft inflammatory factor 1-like [Source:MGI Symbol;Acc:MGI:1919598]	2	31840151	31863454	1	3.42215	1.84229e-19	6.57767e-18
ENSMUSG00000036731	Cysrt1	cysteine rich tail 1 [Source:MGI Symbol;Acc:MGI:1915109]	2	25128830	25132464	-1	3.38885	5.15482e-07	4.33097e-06
ENSMUSG00000026247	Ecel1	endothelin converting enzyme-like 1 [Source:MGI Symbol;Acc:MGI:1343461]	1	87075377	87084243	-1	3.37759	1.01355e-05	6.82112e-05
ENSMUSG00000021228	Acot3	acyl-CoA thioesterase 3 [Source:MGI Symbol;Acc:MGI:2159619]	12	84098918	84107176	1	3.35547	0.0147165	0.0443907
ENSMUSG00000049551	Fzd9	frizzled class receptor 9 [Source:MGI Symbol;Acc:MGI:1313278]	5	135277792	135280084	-1	3.35489	1.3706e-15	3.45028e-14
ENSMUSG00000024901	Peli3	pellino 3 [Source:MGI Symbol;Acc:MGI:1924963]	19	4979745	4993155	-1	3.35459	1.14035e-09	1.44079e-08
ENSMUSG00000092167	Gm3696	predicted gene 3696 [Source:MGI Symbol;Acc:MGI:3781872]	14	15369152	15386565	1	3.33441	2.15088e-05	0.00013532
ENSMUSG00000073532	Gm7276	predicted gene 7276 [Source:MGI Symbol;Acc:MGI:3646549]	18	77271965	77274059	-1	3.33311	0.00147362	0.00607051
ENSMUSG00000013338	Fer1l4	fer-1-like 4 (C. elegans) [Source:MGI Symbol;Acc:MGI:1921812]	2	155861059	155894867	-1	3.31913	2.74589e-13	5.41204e-12
ENSMUSG00000052301	Doc2a	double C2, alpha [Source:MGI Symbol;Acc:MGI:109446]	7	126446588	126451877	1	3.31554	7.2429e-16	1.86822e-14
ENSMUSG00000038517	Tbkbp1	TBK1 binding protein 1 [Source:MGI Symbol;Acc:MGI:1920424]	11	97026997	97042321	-1	3.29185	1.94518e-51	4.11529e-49
ENSMUSG00000029848	Stra8	stimulated by retinoic acid gene 8 [Source:MGI Symbol;Acc:MGI:107917]	6	34897098	34916279	1	3.28922	5.31416e-123	5.87126e-120
ENSMUSG00000035745	Grin3b	glutamate receptor, ionotropic, NMDA3B [Source:MGI Symbol;Acc:MGI:2150393]	10	79806549	79813024	1	3.28799	0.00785067	0.0259346
ENSMUSG00000053175	Bcl3	B cell leukemia/lymphoma 3 [Source:MGI Symbol;Acc:MGI:88140]	7	19542387	19556695	-1	3.26703	5.0827e-06	3.62292e-05
ENSMUSG00000032172	Olfm2	olfactomedin 2 [Source:MGI Symbol;Acc:MGI:3045350]	9	20578986	20657645	-1	3.2655	8.54753e-07	6.94098e-06
ENSMUSG00000029161	Cgref1	cell growth regulator with EF hand domain 1 [Source:MGI Symbol;Acc:MGI:1915817]	5	31090487	31102935	-1	3.26053	4.25536e-05	0.000252767
ENSMUSG00000050822	Slc29a4	solute carrier family 29 (nucleoside transporters), member 4 [Source:MGI Symbol;Acc:MGI:2385330]	5	142678267	142708245	1	3.25649	1.25904e-33	1.21547e-31
ENSMUSG00000031805	Jak3	Janus kinase 3 [Source:MGI Symbol;Acc:MGI:99928]	8	72128940	72143219	1	3.24981	2.96014e-05	0.000181133
ENSMUSG00000053519	Kcnip1	Kv channel-interacting protein 1 [Source:MGI Symbol;Acc:MGI:1917607]	11	33579339	33943152	-1	3.23174	3.32038e-05	0.000201503
ENSMUSG00000038295	Atg9b	autophagy related 9B [Source:MGI Symbol;Acc:MGI:2685420]	5	24589179	24597141	-1	3.23125	3.36797e-29	2.43559e-27
ENSMUSG00000005057	Sh2b2	SH2B adaptor protein 2 [Source:MGI Symbol;Acc:MGI:1345171]	5	136247001	136275410	-1	3.22192	6.30131e-23	2.97658e-21
ENSMUSG00000109608	Gm45597	predicted gene 45597 [Source:MGI Symbol;Acc:MGI:5791433]	7	134511644	134513637	-1	3.18736	0.00734897	0.0244888
ENSMUSG00000097305	Gm17276	predicted gene, 17276 [Source:MGI Symbol;Acc:MGI:4936910]	17	32332385	32360817	1	3.18697	0.0115302	0.0359405
ENSMUSG00000105552	Gm19710	predicted gene, 19710 [Source:MGI Symbol;Acc:MGI:5011895]	3	89906067	89928752	1	3.18328	0.00115707	0.00489589
ENSMUSG00000036885	Arhgef26	Rho guanine nucleotide exchange factor (GEF) 26 [Source:MGI Symbol;Acc:MGI:1918053]	3	62245765	62369642	1	3.18004	1.7474e-23	8.5173e-22
ENSMUSG00000042417	Ccno	cyclin O [Source:MGI Symbol;Acc:MGI:2145534]	13	113124336	113127311	1	3.16564	1.13569e-35	1.20135e-33
ENSMUSG00000024957	Kcnk4	potassium channel, subfamily K, member 4 [Source:MGI Symbol;Acc:MGI:1298234]	19	6901334	6911883	-1	3.15349	0.00430171	0.0154503
ENSMUSG00000096847	Tmem151b	transmembrane protein 151B [Source:MGI Symbol;Acc:MGI:2685169]	17	45852878	45860603	-1	3.12995	1.42227e-19	5.17087e-18
ENSMUSG00000055214	Pld5	phospholipase D family, member 5 [Source:MGI Symbol;Acc:MGI:2442056]	1	175789872	176102878	-1	3.12369	0.000791605	0.0035007
ENSMUSG00000029072	Tas1r3	taste receptor, type 1, member 3 [Source:MGI Symbol;Acc:MGI:1933547]	4	155943725	155947819	-1	3.12158	0.00719926	0.0240625
ENSMUSG00000041911	Dlx1	distal-less homeobox 1 [Source:MGI Symbol;Acc:MGI:94901]	2	71358457	71364325	1	3.11886	5.48507e-33	5.21922e-31
ENSMUSG00000116715	Gm40881	predicted gene, 40881 [Source:MGI Symbol;Acc:MGI:5623766]	12	20369606	20372796	1	3.11841	0.00227315	0.00885005
ENSMUSG00000043003	Rasef	RAS and EF hand domain containing [Source:MGI Symbol;Acc:MGI:2448565]	4	73632816	73709231	-1	3.10084	8.29948e-11	1.21183e-09
ENSMUSG00000094690	1600014C23Rik	RIKEN cDNA 1600014C23 gene [Source:MGI Symbol;Acc:MGI:1919490]	17	46043790	46044770	-1	3.09937	0.0137075	0.0417522
ENSMUSG00000110656	Gm20735	predicted gene, 20735 [Source:MGI Symbol;Acc:MGI:5434091]	8	123172007	123178061	-1	3.09542	5.24654e-05	0.000304993
ENSMUSG00000017491	Rarb	retinoic acid receptor, beta [Source:MGI Symbol;Acc:MGI:97857]	14	5650540	6038924	1	3.08566	0.000255858	0.00127302
ENSMUSG00000050700	Emilin3	elastin microfibril interfacer 3 [Source:MGI Symbol;Acc:MGI:2389142]	2	160748357	160754248	-1	3.08328	2.85599e-44	4.43727e-42
ENSMUSG00000019851	Perp	PERP, TP53 apoptosis effector [Source:MGI Symbol;Acc:MGI:1929938]	10	18720768	18732821	1	3.08135	0.000377157	0.00180041
ENSMUSG00000022723	Crybg3	beta-gamma crystallin domain containing 3 [Source:MGI Symbol;Acc:MGI:2676311]	16	59311138	59421342	-1	3.0604	3.1102e-67	1.06642e-64
ENSMUSG00000031994	Adamts8	a disintegrin-like and metallopeptidase (reprolysin type) with thrombospondin type 1 motif, 8 [Source:MGI Symbol;Acc:MGI:1353468]	9	30853858	30875134	1	3.05799	4.73341e-05	0.000278089
ENSMUSG00000054517	Trim65	tripartite motif-containing 65 [Source:MGI Symbol;Acc:MGI:2442815]	11	116012672	116021954	-1	3.05689	5.6538e-08	5.56069e-07
ENSMUSG00000048581	E130311K13Rik	RIKEN cDNA E130311K13 gene [Source:MGI Symbol;Acc:MGI:3607716]	3	63822105	63836893	-1	3.05605	0.000468891	0.00218996
ENSMUSG00000028528	Dnajc6	DnaJ heat shock protein family (Hsp40) member C6 [Source:MGI Symbol;Acc:MGI:1919935]	4	101353828	101499996	1	3.05382	0.0003658	0.00175335
ENSMUSG00000034361	Cpne2	copine II [Source:MGI Symbol;Acc:MGI:2387578]	8	95259618	95297159	1	3.0528	3.31945e-38	3.95293e-36
ENSMUSG00000049721	Gal3st1	galactose-3-O-sulfotransferase 1 [Source:MGI Symbol;Acc:MGI:1858277]	11	3933636	3949326	1	3.05106	0.000118658	0.000637601
ENSMUSG00000021991	Cacna2d3	calcium channel, voltage-dependent, alpha2/delta subunit 3 [Source:MGI Symbol;Acc:MGI:1338890]	14	28626900	29443821	-1	3.02544	1.01886e-18	3.38263e-17
ENSMUSG00000002249	Tead3	TEA domain family member 3 [Source:MGI Symbol;Acc:MGI:109241]	17	28550645	28569791	-1	3.00664	3.84812e-13	7.48803e-12
ENSMUSG00000096883	Shisa8	shisa family member 8 [Source:MGI Symbol;Acc:MGI:2146080]	15	82090369	82097016	-1	3.00443	1.69225e-06	1.30898e-05
ENSMUSG00000044788	Fads6	fatty acid desaturase domain family, member 6 [Source:MGI Symbol;Acc:MGI:3039592]	11	115170448	115188489	-1	2.99908	1.86196e-05	0.00011872
ENSMUSG00000022144	Gdnf	glial cell line derived neurotrophic factor [Source:MGI Symbol;Acc:MGI:107430]	15	7840327	7867056	1	2.9876	0.0042057	0.0151574
ENSMUSG00000020846	Rflnb	refilin B [Source:MGI Symbol;Acc:MGI:1923816]	11	75910020	75918608	-1	2.97706	4.31709e-16	1.1432e-14
ENSMUSG00000018486	Wnt9b	wingless-type MMTV integration site family, member 9B [Source:MGI Symbol;Acc:MGI:1197020]	11	103618190	103640647	-1	2.975	0.00157747	0.00644436
ENSMUSG00000034427	Myo15b	myosin XVB [Source:MGI Symbol;Acc:MGI:2685534]	11	115749232	115783429	1	2.96739	0.00206117	0.00812821
ENSMUSG00000040998	Npnt	nephronectin [Source:MGI Symbol;Acc:MGI:2148811]	3	132587506	132656052	-1	2.96515	2.24094e-36	2.47587e-34
ENSMUSG00000025478	Dpysl4	dihydropyrimidinase-like 4 [Source:MGI Symbol;Acc:MGI:1349764]	7	138665917	138682620	1	2.96373	4.31912e-21	1.78623e-19
ENSMUSG00000037887	Dusp8	dual specificity phosphatase 8 [Source:MGI Symbol;Acc:MGI:106626]	7	141633227	141649580	-1	2.96119	5.51607e-18	1.75237e-16
ENSMUSG00000049562	Ap5b1	adaptor-related protein complex 5, beta 1 subunit [Source:MGI Symbol;Acc:MGI:2685808]	19	5618053	5621289	1	2.95849	1.07043e-20	4.33556e-19
ENSMUSG00000027499	Pkia	protein kinase inhibitor, alpha [Source:MGI Symbol;Acc:MGI:104747]	3	7431729	7510426	1	2.9576	0.00141237	0.00585284
ENSMUSG00000074001	Klhl40	kelch-like 40 [Source:MGI Symbol;Acc:MGI:1919580]	9	121606673	121612884	1	2.9497	0.00331649	0.0123326
ENSMUSG00000034282	Evpl	envoplakin [Source:MGI Symbol;Acc:MGI:107507]	11	116111385	116128903	-1	2.94598	5.82988e-36	6.30103e-34
ENSMUSG00000117255	Gm49864	predicted gene, 49864 [Source:MGI Symbol;Acc:MGI:6270538]	17	29018468	29020597	-1	2.94322	1.91955e-05	0.000121962
ENSMUSG00000056380	Gpr50	G-protein-coupled receptor 50 [Source:MGI Symbol;Acc:MGI:1333877]	X	70707273	70712863	1	2.92293	3.94927e-06	2.87058e-05
ENSMUSG00000039481	Nrtn	neurturin [Source:MGI Symbol;Acc:MGI:108417]	17	57058325	57064530	-1	2.9203	0.00012766	0.000680847
ENSMUSG00000031074	Fgf3	fibroblast growth factor 3 [Source:MGI Symbol;Acc:MGI:95517]	7	144391820	144398173	1	2.91168	0.00475076	0.0168742
ENSMUSG00000039095	En2	engrailed 2 [Source:MGI Symbol;Acc:MGI:95390]	5	28370692	28377164	1	2.90328	0.0115659	0.0360404
ENSMUSG00000096225	Lhx8	LIM homeobox protein 8 [Source:MGI Symbol;Acc:MGI:1096343]	3	154011931	154036296	-1	2.89849	1.75592e-31	1.53709e-29
ENSMUSG00000110350	Gm10252	predicted gene 10252 [Source:MGI Symbol;Acc:MGI:3704292]	7	45108893	45109724	1	2.89498	0.00761098	0.0252182
ENSMUSG00000025351	Cd63	CD63 antigen [Source:MGI Symbol;Acc:MGI:99529]	10	128736858	128748691	1	2.88356	3.83753e-70	1.52634e-67
ENSMUSG00000029005	Draxin	dorsal inhibitory axon guidance protein [Source:MGI Symbol;Acc:MGI:1917683]	4	148182894	148215155	-1	2.88354	2.43025e-12	4.29221e-11
ENSMUSG00000044678	Ly6k	lymphocyte antigen 6 complex, locus K [Source:MGI Symbol;Acc:MGI:1923736]	15	74668723	74671835	-1	2.88283	1.6917e-05	0.000108876
ENSMUSG00000030732	Chrdl2	chordin-like 2 [Source:MGI Symbol;Acc:MGI:1916371]	7	99655379	99683935	1	2.88095	9.34155e-14	1.94733e-12
ENSMUSG00000036766	Dner	delta/notch-like EGF repeat containing [Source:MGI Symbol;Acc:MGI:2152889]	1	84347560	84673942	-1	2.87936	0.000106863	0.000579755
ENSMUSG00000025425	St8sia5	ST8 alpha-N-acetyl-neuraminide alpha-2,8-sialyltransferase 5 [Source:MGI Symbol;Acc:MGI:109243]	18	77273535	77346467	1	2.87162	1.31571e-18	4.33922e-17
ENSMUSG00000046687	Gm5424	predicted gene 5424 [Source:MGI Symbol;Acc:MGI:3643173]	10	61906902	61908141	1	2.87144	4.45775e-17	1.28667e-15
ENSMUSG00000039633	Lonrf1	LON peptidase N-terminal domain and ring finger 1 [Source:MGI Symbol;Acc:MGI:3609241]	8	36683218	36716670	-1	2.85604	8.60903e-54	1.92368e-51
ENSMUSG00000034255	Arhgap27	Rho GTPase activating protein 27 [Source:MGI Symbol;Acc:MGI:1916903]	11	103222323	103254518	-1	2.84269	5.41921e-05	0.00031402
ENSMUSG00000003283	Hck	hemopoietic cell kinase [Source:MGI Symbol;Acc:MGI:96052]	2	152950388	152993361	1	2.83545	7.56375e-14	1.59682e-12
ENSMUSG00000046449	Nexmif	neurite extension and migration factor [Source:MGI Symbol;Acc:MGI:2148050]	X	103121040	103244791	-1	2.83519	1.8039e-17	5.3946e-16
ENSMUSG00000043833	2900005J15Rik	RIKEN cDNA 2900005J15 gene [Source:MGI Symbol;Acc:MGI:1914511]	5	25305981	25315107	1	2.83271	0.00102608	0.00440443
ENSMUSG00000026888	Grb14	growth factor receptor bound protein 14 [Source:MGI Symbol;Acc:MGI:1355324]	2	64742820	64855331	-1	2.83178	8.63097e-13	1.59818e-11
ENSMUSG00000046854	Pip5kl1	phosphatidylinositol-4-phosphate 5-kinase-like 1 [Source:MGI Symbol;Acc:MGI:2448520]	2	32464809	32473794	1	2.8104	0.0102014	0.0324445
ENSMUSG00000111063	Zfp660	zinc finger protein 660 [Source:MGI Symbol;Acc:MGI:3645415]	9	122732311	122743219	1	2.79654	0.0165693	0.0489836
ENSMUSG00000074277	Phldb3	pleckstrin homology like domain, family B, member 3 [Source:MGI Symbol;Acc:MGI:3642959]	7	24310188	24328722	1	2.79283	1.62136e-06	1.25953e-05
ENSMUSG00000049556	Lingo1	leucine rich repeat and Ig domain containing 1 [Source:MGI Symbol;Acc:MGI:1915522]	9	56525759	56703752	-1	2.78672	5.68405e-23	2.69782e-21
ENSMUSG00000085939	Cd63-ps	CD63 antigen, pseudogene [Source:MGI Symbol;Acc:MGI:105972]	18	50267793	50268667	1	2.78657	1.30016e-13	2.67111e-12
ENSMUSG00000026259	Ngef	neuronal guanine nucleotide exchange factor [Source:MGI Symbol;Acc:MGI:1858414]	1	87404556	87501592	-1	2.75295	0.00358549	0.013185
ENSMUSG00000025352	Gdf11	growth differentiation factor 11 [Source:MGI Symbol;Acc:MGI:1338027]	10	128718164	128727587	-1	2.75055	1.34629e-13	2.76302e-12
ENSMUSG00000030272	Camk1	calcium/calmodulin-dependent protein kinase I [Source:MGI Symbol;Acc:MGI:1098535]	6	113311085	113320945	-1	2.74784	1.54248e-06	1.20437e-05
ENSMUSG00000035021	Baz1a	bromodomain adjacent to zinc finger domain 1A [Source:MGI Symbol;Acc:MGI:1309478]	12	54939774	55061133	-1	2.74729	4.54642e-42	6.55179e-40
ENSMUSG00000032318	Isl2	insulin related protein 2 (islet 2) [Source:MGI Symbol;Acc:MGI:109156]	9	55445956	55453464	1	2.74483	7.17741e-07	5.89579e-06
ENSMUSG00000046402	Rbp1	retinol binding protein 1, cellular [Source:MGI Symbol;Acc:MGI:97876]	9	98305014	98328628	1	2.74429	7.57528e-44	1.15884e-41
ENSMUSG00000044340	Phlpp1	PH domain and leucine rich repeat protein phosphatase 1 [Source:MGI Symbol;Acc:MGI:2138327]	1	106099482	106321980	1	2.74115	1.11921e-40	1.54568e-38
ENSMUSG00000058620	Adra2b	adrenergic receptor, alpha 2b [Source:MGI Symbol;Acc:MGI:87935]	2	127205128	127209141	1	2.74108	0.00727509	0.0242792
ENSMUSG00000103906	Tigd5	tigger transposable element derived 5 [Source:MGI Symbol;Acc:MGI:2145902]	15	75781584	75786384	1	2.74076	2.26994e-11	3.52951e-10
ENSMUSG00000018126	Baiap2l2	BAI1-associated protein 2-like 2 [Source:MGI Symbol;Acc:MGI:2652819]	15	79142395	79169737	-1	2.73056	0.000181118	0.000932648
ENSMUSG00000028051	Hcn3	hyperpolarization-activated, cyclic nucleotide-gated K+ 3 [Source:MGI Symbol;Acc:MGI:1298211]	3	89053381	89067503	-1	2.72917	1.29576e-08	1.402e-07
ENSMUSG00000095941	Tle7	TLE family member 7 [Source:MGI Symbol;Acc:MGI:5439433]	8	110827839	110838593	1	2.72523	3.80353e-05	0.000227887
ENSMUSG00000028337	Coro2a	coronin, actin binding protein 2A [Source:MGI Symbol;Acc:MGI:1345966]	4	46536937	46602202	-1	2.72499	8.32225e-42	1.19068e-39
ENSMUSG00000003436	Dll3	delta like canonical Notch ligand 3 [Source:MGI Symbol;Acc:MGI:1096877]	7	27992978	28001663	-1	2.71576	4.03412e-10	5.41247e-09
ENSMUSG00000106970	Gm43377	predicted gene 43377 [Source:MGI Symbol;Acc:MGI:5663514]	5	35553442	35553896	1	2.69624	0.0133182	0.0407351
ENSMUSG00000068452	Duox2	dual oxidase 2 [Source:MGI Symbol;Acc:MGI:3036280]	2	122109728	122128930	-1	2.69423	0.00189813	0.00757082
ENSMUSG00000024064	Galnt14	polypeptide N-acetylgalactosaminyltransferase 14 [Source:MGI Symbol;Acc:MGI:1918935]	17	73800223	74017448	-1	2.68627	2.1239e-08	2.21955e-07
ENSMUSG00000016763	Scube1	signal peptide, CUB domain, EGF-like 1 [Source:MGI Symbol;Acc:MGI:1890616]	15	83489200	83609222	-1	2.68406	7.78341e-18	2.42996e-16
ENSMUSG00000051582	Otud6a	OTU domain containing 6A [Source:MGI Symbol;Acc:MGI:3644685]	X	99472619	99473491	1	2.67657	3.83548e-05	0.00022954
ENSMUSG00000074577	Ripor3	RIPOR family member 3 [Source:MGI Symbol;Acc:MGI:1916803]	2	167822084	167852538	-1	2.6758	0.00299607	0.0112932
ENSMUSG00000030310	Slc6a1	solute carrier family 6 (neurotransmitter transporter, GABA), member 1 [Source:MGI Symbol;Acc:MGI:95627]	6	114259596	114294493	1	2.67111	6.23356e-07	5.16529e-06
ENSMUSG00000075592	Nynrin	NYN domain and retroviral integrase containing [Source:MGI Symbol;Acc:MGI:2652872]	14	56091467	56112193	1	2.66756	2.08311e-08	2.18265e-07
ENSMUSG00000050530	Fam171a1	family with sequence similarity 171, member A1 [Source:MGI Symbol;Acc:MGI:2442917]	2	3115261	3228843	1	2.6663	3.86795e-54	8.94441e-52
ENSMUSG00000046295	Ankle1	ankyrin repeat and LEM domain containing 1 [Source:MGI Symbol;Acc:MGI:1918775]	8	71858654	71862548	1	2.66479	1.04107e-06	8.34496e-06
ENSMUSG00000048895	Cdk5r1	cyclin-dependent kinase 5, regulatory subunit 1 (p35) [Source:MGI Symbol;Acc:MGI:101764]	11	80367849	80372010	1	2.6643	7.5434e-16	1.94239e-14
ENSMUSG00000032482	Cspg5	chondroitin sulfate proteoglycan 5 [Source:MGI Symbol;Acc:MGI:1352747]	9	110072851	110091644	1	2.66089	2.25009e-17	6.69872e-16
ENSMUSG00000042118	Bhmt2	betaine-homocysteine methyltransferase 2 [Source:MGI Symbol;Acc:MGI:1891379]	13	93792228	93810810	-1	2.65716	0.00254707	0.00979191
ENSMUSG00000047591	Mafa	v-maf musculoaponeurotic fibrosarcoma oncogene family, protein A (avian) [Source:MGI Symbol;Acc:MGI:2673307]	15	75617339	75620077	-1	2.65492	2.18111e-15	5.38828e-14
ENSMUSG00000030499	Kctd15	potassium channel tetramerisation domain containing 15 [Source:MGI Symbol;Acc:MGI:2385276]	7	34338439	34356157	-1	2.65312	3.49244e-37	3.9688e-35
ENSMUSG00000090071	Cdk5r2	cyclin-dependent kinase 5, regulatory subunit 2 (p39) [Source:MGI Symbol;Acc:MGI:1330828]	1	74894093	74896891	1	2.65001	0.000552403	0.00252834
ENSMUSG00000055994	Nod2	nucleotide-binding oligomerization domain containing 2 [Source:MGI Symbol;Acc:MGI:2429397]	8	89373943	89415102	1	2.6398	0.00536278	0.0187335
ENSMUSG00000022229	Atp12a	ATPase, H+/K+ transporting, nongastric, alpha polypeptide [Source:MGI Symbol;Acc:MGI:1926943]	14	56602525	56626007	1	2.63692	3.89834e-13	7.57093e-12
ENSMUSG00000003585	Sec14l2	SEC14-like lipid binding 2 [Source:MGI Symbol;Acc:MGI:1915065]	11	4047039	4073415	-1	2.63413	1.01322e-10	1.46652e-09
ENSMUSG00000028707	Dmbx1	diencephalon/mesencephalon homeobox 1 [Source:MGI Symbol;Acc:MGI:2153518]	4	115772316	115797123	-1	2.63385	9.79953e-21	3.97721e-19
ENSMUSG00000041000	Trim62	tripartite motif-containing 62 [Source:MGI Symbol;Acc:MGI:1914775]	4	128777373	128805121	1	2.6325	1.0221e-28	7.15719e-27
ENSMUSG00000085287	4833418N02Rik	RIKEN cDNA 4833418N02 gene [Source:MGI Symbol;Acc:MGI:1921847]	17	87582314	87590242	-1	2.62947	0.000681594	0.00306602
ENSMUSG00000024922	Ovol1	ovo like zinc finger 1 [Source:MGI Symbol;Acc:MGI:1330290]	19	5599164	5610674	-1	2.62529	1.02246e-14	2.36162e-13
ENSMUSG00000031760	Mt3	metallothionein 3 [Source:MGI Symbol;Acc:MGI:97173]	8	94879235	94880774	1	2.62519	0.000657694	0.00297128
ENSMUSG00000023391	Dlx2	distal-less homeobox 2 [Source:MGI Symbol;Acc:MGI:94902]	2	71373752	71377098	-1	2.62483	7.30318e-05	0.000411557
ENSMUSG00000105449	Gm43379	predicted gene 43379 [Source:MGI Symbol;Acc:MGI:5663516]	3	135133924	135141649	-1	2.62229	0.000528905	0.00243334
ENSMUSG00000087440	4930577N17Rik	RIKEN cDNA 4930577N17 gene [Source:MGI Symbol;Acc:MGI:1914996]	3	51184180	51185804	1	2.6184	0.00823771	0.0270738
ENSMUSG00000037010	Apln	apelin [Source:MGI Symbol;Acc:MGI:1353624]	X	47114023	47123730	-1	2.61424	6.23866e-29	4.44651e-27
ENSMUSG00000023443	Esx1	extraembryonic, spermatogenesis, homeobox 1 [Source:MGI Symbol;Acc:MGI:1096388]	X	136016146	136022832	-1	2.61155	1.10513e-48	2.03497e-46
ENSMUSG00000085351	Gm12472	predicted gene 12472 [Source:MGI Symbol;Acc:MGI:3649439]	4	43588072	43608755	1	2.61077	0.0131195	0.0402393
ENSMUSG00000027368	Dusp2	dual specificity phosphatase 2 [Source:MGI Symbol;Acc:MGI:101911]	2	127178079	127180296	1	2.60701	1.14037e-23	5.64141e-22
ENSMUSG00000083012	Fam220a	family with sequence similarity 220, member A [Source:MGI Symbol;Acc:MGI:1914488]	5	143534463	143550286	1	2.60649	0.0163466	0.0484694
ENSMUSG00000097378	B230208H11Rik	RIKEN cDNA B230208H11 gene [Source:MGI Symbol;Acc:MGI:2443719]	10	12792392	12798834	-1	2.60608	0.0124304	0.0384392
ENSMUSG00000072214	Septin5	septin 5 [Source:MGI Symbol;Acc:MGI:1195461]	16	18439252	18448704	-1	2.60565	2.68981e-08	2.76875e-07
ENSMUSG00000020782	Llgl2	LLGL2 scribble cell polarity complex component [Source:MGI Symbol;Acc:MGI:1918843]	11	115714875	115746606	1	2.60309	3.15927e-38	3.78485e-36
ENSMUSG00000037907	Ankrd13b	ankyrin repeat domain 13b [Source:MGI Symbol;Acc:MGI:2144501]	11	77361311	77380504	-1	2.60199	1.32442e-12	2.39879e-11
ENSMUSG00000010476	Ebf3	early B cell factor 3 [Source:MGI Symbol;Acc:MGI:894289]	7	136795402	136916174	-1	2.5896	2.44025e-29	1.79075e-27
ENSMUSG00000059146	Ntrk3	neurotrophic tyrosine kinase, receptor, type 3 [Source:MGI Symbol;Acc:MGI:97385]	7	77825707	78387760	-1	2.58706	1.63255e-09	2.01655e-08
ENSMUSG00000095115	Itpripl2	inositol 1,4,5-triphosphate receptor interacting protein-like 2 [Source:MGI Symbol;Acc:MGI:2442416]	7	118084334	118091198	-1	2.58163	3.2712e-13	6.40929e-12
ENSMUSG00000048155	H2bw2	H2B.W histone 2 [Source:MGI Symbol;Acc:MGI:1916639]	X	135828074	135829125	1	2.57956	0.0164611	0.0487073
ENSMUSG00000018168	Ikzf3	IKAROS family zinc finger 3 [Source:MGI Symbol;Acc:MGI:1342542]	11	98355728	98436857	-1	2.57464	1.43359e-05	9.35053e-05
ENSMUSG00000055413	H2-Q5	histocompatibility 2, Q region locus 5 [Source:MGI Symbol;Acc:MGI:95934]	17	35613102	35616776	1	2.57374	0.0155396	0.0464368
ENSMUSG00000021684	Pde8b	phosphodiesterase 8B [Source:MGI Symbol;Acc:MGI:2443999]	13	95160962	95386844	-1	2.56348	3.29842e-08	3.35357e-07
ENSMUSG00000097820	E530011L22Rik	RIKEN cDNA E530011L22 gene [Source:MGI Symbol;Acc:MGI:2443770]	9	121583728	121589009	-1	2.56175	1.44622e-06	1.13455e-05
ENSMUSG00000062296	Trank1	tetratricopeptide repeat and ankyrin repeat containing 1 [Source:MGI Symbol;Acc:MGI:1341834]	9	111140807	111224843	1	2.55621	3.65232e-29	2.63166e-27
ENSMUSG00000034796	Cpne7	copine VII [Source:MGI Symbol;Acc:MGI:2142747]	8	123844113	123861921	1	2.55309	2.28936e-22	1.02773e-20
ENSMUSG00000071537	Klrg2	killer cell lectin-like receptor subfamily G, member 2 [Source:MGI Symbol;Acc:MGI:1921503]	6	38602628	38614177	-1	2.55296	6.72919e-25	3.61685e-23
ENSMUSG00000097613	Gm17597	predicted gene, 17597 [Source:MGI Symbol;Acc:MGI:4937231]	15	81684992	81686814	-1	2.55104	0.0158883	0.0473434
ENSMUSG00000049755	Zfp672	zinc finger protein 672 [Source:MGI Symbol;Acc:MGI:2442105]	11	58205940	58221165	-1	2.54863	4.66929e-20	1.78231e-18
ENSMUSG00000080152	H3f4	H3.4 histone [Source:MGI Symbol;Acc:MGI:3651326]	11	58852599	58853364	1	2.54408	0.000306405	0.00149533
ENSMUSG00000022594	Lynx1	Ly6/neurotoxin 1 [Source:MGI Symbol;Acc:MGI:1345180]	15	74619701	74624895	-1	2.54343	7.35988e-17	2.09094e-15
ENSMUSG00000051323	Pcdh19	protocadherin 19 [Source:MGI Symbol;Acc:MGI:2685563]	X	132483609	132589736	-1	2.53616	7.75963e-11	1.14054e-09
ENSMUSG00000020176	Grb10	growth factor receptor bound protein 10 [Source:MGI Symbol;Acc:MGI:103232]	11	11880508	11988683	-1	2.53026	1.53014e-87	8.69428e-85
ENSMUSG00000038765	Lmx1b	LIM homeobox transcription factor 1 beta [Source:MGI Symbol;Acc:MGI:1100513]	2	33450977	33530620	-1	2.52822	0.00643292	0.0218948
ENSMUSG00000044927	H1f10	H1.10 linker histone [Source:MGI Symbol;Acc:MGI:2685307]	6	87957403	87958619	-1	2.52694	5.23722e-28	3.47175e-26
ENSMUSG00000118394	Gm50475	predicted gene, 50475 [Source:MGI Symbol;Acc:MGI:6324745]	4	131648127	131648839	-1	2.5267	0.00247741	0.00954443
ENSMUSG00000042942	Greb1l	growth regulation by estrogen in breast cancer-like [Source:MGI Symbol;Acc:MGI:3576497]	18	10325177	10562940	1	2.52228	2.72139e-10	3.72986e-09
ENSMUSG00000024962	Vegfb	vascular endothelial growth factor B [Source:MGI Symbol;Acc:MGI:106199]	19	6959841	6965019	-1	2.51922	3.21134e-20	1.24734e-18
ENSMUSG00000045659	Plekha7	pleckstrin homology domain containing, family A member 7 [Source:MGI Symbol;Acc:MGI:2445094]	7	115722720	115907611	-1	2.51764	3.36591e-16	8.98494e-15
ENSMUSG00000043857	Mgat5b	mannoside acetylglucosaminyltransferase 5, isoenzyme B [Source:MGI Symbol;Acc:MGI:3606200]	11	116809689	116877774	1	2.51553	8.93585e-06	6.09004e-05
ENSMUSG00000107497	Gm44957	predicted gene 44957 [Source:MGI Symbol;Acc:MGI:5753533]	6	116312194	116314910	-1	2.51416	0.0063556	0.0216576
ENSMUSG00000022382	Wnt7b	wingless-type MMTV integration site family, member 7B [Source:MGI Symbol;Acc:MGI:98962]	15	85419638	85466674	-1	2.51114	2.12865e-08	2.22218e-07
ENSMUSG00000093979	Gm2237	predicted gene 2237 [Source:MGI Symbol;Acc:MGI:3780407]	14	19613868	19635203	-1	2.50922	0.00396063	0.0143653
ENSMUSG00000053552	Ebf4	early B cell factor 4 [Source:MGI Symbol;Acc:MGI:2385972]	2	130137089	130212401	1	2.50542	8.81027e-05	0.000485615
ENSMUSG00000096146	Kcnj11	potassium inwardly rectifying channel, subfamily J, member 11 [Source:MGI Symbol;Acc:MGI:107501]	7	45743377	45750188	-1	2.50428	0.00585686	0.0202355
ENSMUSG00000063415	Cyp26b1	cytochrome P450, family 26, subfamily b, polypeptide 1 [Source:MGI Symbol;Acc:MGI:2176159]	6	84548396	84570890	-1	2.50139	2.58525e-18	8.38509e-17
ENSMUSG00000000627	Sema4f	sema domain, immunoglobulin domain (Ig), TM domain, and short cytoplasmic domain [Source:MGI Symbol;Acc:MGI:1340055]	6	82888866	82916750	-1	2.49856	5.13641e-19	1.77033e-17
ENSMUSG00000049313	Sorl1	sortilin-related receptor, LDLR class A repeats-containing [Source:MGI Symbol;Acc:MGI:1202296]	9	41876016	42035593	-1	2.48591	3.89246e-28	2.63297e-26
ENSMUSG00000050592	Fam78a	family with sequence similarity 78, member A [Source:MGI Symbol;Acc:MGI:2443569]	2	31940067	31974869	-1	2.48376	2.94681e-40	3.90688e-38
ENSMUSG00000062184	Hs6st2	heparan sulfate 6-O-sulfotransferase 2 [Source:MGI Symbol;Acc:MGI:1354959]	X	50476089	50770733	-1	2.47495	3.56813e-13	6.97732e-12
ENSMUSG00000020847	Rph3al	rabphilin 3A-like (without C2 domains) [Source:MGI Symbol;Acc:MGI:1923492]	11	75721825	75829255	-1	2.46543	2.68842e-05	0.000165936
ENSMUSG00000038180	Spag4	sperm associated antigen 4 [Source:MGI Symbol;Acc:MGI:2444120]	2	155907095	155912537	1	2.46507	1.43717e-16	3.99177e-15
ENSMUSG00000034161	Scx	scleraxis [Source:MGI Symbol;Acc:MGI:102934]	15	76341652	76343658	1	2.4639	0.000691494	0.00310213
ENSMUSG00000020875	Hoxb9	homeobox B9 [Source:MGI Symbol;Acc:MGI:96190]	11	96162283	96167421	1	2.46338	1.66877e-06	1.29333e-05
ENSMUSG00000057614	Gnai1	guanine nucleotide binding protein (G protein), alpha inhibiting 1 [Source:MGI Symbol;Acc:MGI:95771]	5	18470133	18565353	-1	2.45897	3.42234e-26	2.06242e-24
ENSMUSG00000063765	Chadl	chondroadherin-like [Source:MGI Symbol;Acc:MGI:3036284]	15	81562497	81581488	-1	2.45358	2.05104e-10	2.85838e-09
ENSMUSG00000031160	Eras	ES cell-expressed Ras [Source:MGI Symbol;Acc:MGI:2665023]	X	7790515	7794846	-1	2.45252	0.00532305	0.0186143
ENSMUSG00000018378	Cuedc1	CUE domain containing 1 [Source:MGI Symbol;Acc:MGI:2144281]	11	87988884	88084966	1	2.45111	7.06284e-09	7.958e-08
ENSMUSG00000066224	Arid3c	AT rich interactive domain 3C (BRIGHT-like) [Source:MGI Symbol;Acc:MGI:3650624]	4	41723836	41731142	-1	2.44569	0.000232506	0.00116772
ENSMUSG00000097119	B230354K17Rik	RIKEN cDNA B230354K17 gene [Source:MGI Symbol;Acc:MGI:2443272]	17	45744524	45753470	1	2.44463	7.45342e-20	2.77577e-18
ENSMUSG00000011148	Adssl1	adenylosuccinate synthetase like 1 [Source:MGI Symbol;Acc:MGI:87947]	12	112586479	112607794	1	2.44376	0.0012569	0.00527229
ENSMUSG00000086390	1810019D21Rik	RIKEN cDNA 1810019D21 gene [Source:MGI Symbol;Acc:MGI:1917021]	8	106862032	106865157	1	2.44366	0.0122188	0.0378371
ENSMUSG00000009376	Met	met proto-oncogene [Source:MGI Symbol;Acc:MGI:96969]	6	17463799	17573979	1	2.4422	3.72756e-59	1.01548e-56
ENSMUSG00000020135	Apc2	APC regulator of WNT signaling pathway 2 [Source:MGI Symbol;Acc:MGI:1346052]	10	80131811	80154097	1	2.43852	5.59233e-16	1.45821e-14
ENSMUSG00000020644	Id2	inhibitor of DNA binding 2 [Source:MGI Symbol;Acc:MGI:96397]	12	25143798	25147139	-1	2.43008	1.46411e-05	9.5402e-05
ENSMUSG00000029595	Lhx5	LIM homeobox protein 5 [Source:MGI Symbol;Acc:MGI:107792]	5	120569764	120579288	1	2.42637	0.000157031	0.000821161
ENSMUSG00000045518	Onecut3	one cut domain, family member 3 [Source:MGI Symbol;Acc:MGI:1891409]	10	80330669	80353110	1	2.42399	0.0116529	0.0362888
ENSMUSG00000026249	Serpine2	serine (or cysteine) peptidase inhibitor, clade E, member 2 [Source:MGI Symbol;Acc:MGI:101780]	1	79771914	79838897	-1	2.42171	1.14842e-58	3.00508e-56
ENSMUSG00000041801	Phlda3	pleckstrin homology like domain, family A, member 3 [Source:MGI Symbol;Acc:MGI:1351485]	1	135693857	135696874	1	2.42017	5.23854e-24	2.63744e-22
ENSMUSG00000029710	Ephb4	Eph receptor B4 [Source:MGI Symbol;Acc:MGI:104757]	5	137348371	137376931	1	2.4197	1.4134e-38	1.75676e-36
ENSMUSG00000074646	6430550D23Rik	RIKEN cDNA 6430550D23 gene [Source:MGI Symbol;Acc:MGI:2443361]	2	155815199	155849897	-1	2.40713	0.0111993	0.0351293
ENSMUSG00000029095	Ablim2	actin-binding LIM protein 2 [Source:MGI Symbol;Acc:MGI:2385758]	5	35915224	36042317	1	2.40588	5.46364e-07	4.56535e-06
ENSMUSG00000022421	Nptxr	neuronal pentraxin receptor [Source:MGI Symbol;Acc:MGI:1920590]	15	79670552	79688967	-1	2.40577	7.75296e-28	5.07968e-26
ENSMUSG00000032590	Apeh	acylpeptide hydrolase [Source:MGI Symbol;Acc:MGI:88041]	9	107962612	107971805	-1	2.4034	9.95385e-36	1.06426e-33
ENSMUSG00000035852	Misp	mitotic spindle positioning [Source:MGI Symbol;Acc:MGI:1926156]	10	79656823	79666324	1	2.39447	8.77979e-05	0.000484069
ENSMUSG00000028551	Cdkn2c	cyclin dependent kinase inhibitor 2C [Source:MGI Symbol;Acc:MGI:105388]	4	109518073	109524386	-1	2.3804	2.35888e-09	2.82937e-08
ENSMUSG00000034586	Hid1	HID1 domain containing [Source:MGI Symbol;Acc:MGI:2445087]	11	115238533	115258582	-1	2.37074	6.33249e-18	2.00213e-16
ENSMUSG00000029638	Glcci1	glucocorticoid induced transcript 1 [Source:MGI Symbol;Acc:MGI:2179717]	6	8509600	8597548	1	2.37009	0.000892495	0.00389233
ENSMUSG00000052609	Plekhg3	pleckstrin homology domain containing, family G (with RhoGef domain) member 3 [Source:MGI Symbol;Acc:MGI:2388284]	12	76577665	76627262	1	2.35927	1.90118e-14	4.30133e-13
ENSMUSG00000085035	Gm12031	predicted gene 12031 [Source:MGI Symbol;Acc:MGI:3651406]	11	20095567	20096344	-1	2.35543	3.07572e-15	7.49595e-14
ENSMUSG00000037990	Sh3rf3	SH3 domain containing ring finger 3 [Source:MGI Symbol;Acc:MGI:2444637]	10	58649181	58974738	1	2.35353	3.03434e-08	3.10411e-07
ENSMUSG00000047384	A730013G03Rik	RIKEN cDNA A730013G03 gene [Source:MGI Symbol;Acc:MGI:2445118]	1	192515426	192517522	-1	2.34796	7.32918e-06	5.091e-05
ENSMUSG00000051977	Prdm9	PR domain containing 9 [Source:MGI Symbol;Acc:MGI:2384854]	17	15763341	15784616	-1	2.3472	4.6095e-06	3.30458e-05
ENSMUSG00000075585	6330403L08Rik	RIKEN cDNA 6330403L08 gene [Source:MGI Symbol;Acc:MGI:1917994]	5	138980811	138986332	1	2.34157	7.77733e-12	1.29213e-10
ENSMUSG00000021186	Fbln5	fibulin 5 [Source:MGI Symbol;Acc:MGI:1346091]	12	101712824	101785314	-1	2.34146	8.6819e-12	1.43165e-10
ENSMUSG00000036278	Macrod1	mono-ADP ribosylhydrolase 1 [Source:MGI Symbol;Acc:MGI:2147583]	19	7034178	7175422	1	2.33713	2.27579e-06	1.72172e-05
ENSMUSG00000041351	Rap1gap	Rap1 GTPase-activating protein [Source:MGI Symbol;Acc:MGI:109338]	4	137392037	137457172	1	2.33627	4.56797e-38	5.37534e-36
ENSMUSG00000043673	Kcns3	potassium voltage-gated channel, delayed-rectifier, subfamily S, member 3 [Source:MGI Symbol;Acc:MGI:1098804]	12	11140203	11201057	-1	2.33554	4.08085e-05	0.0002432
ENSMUSG00000048458	Inka2	inka box actin regulator 2 [Source:MGI Symbol;Acc:MGI:1923497]	3	105611915	105628158	1	2.33546	2.81785e-06	2.10119e-05
ENSMUSG00000079657	Rab26	RAB26, member RAS oncogene family [Source:MGI Symbol;Acc:MGI:2443284]	17	24746215	24753184	-1	2.33472	0.0155108	0.0463644
ENSMUSG00000085562	2610028E06Rik	RIKEN cDNA 2610028E06 gene [Source:MGI Symbol;Acc:MGI:1919645]	4	125781644	125816210	-1	2.33362	0.00302618	0.0113894
ENSMUSG00000033249	Hsf4	heat shock transcription factor 4 [Source:MGI Symbol;Acc:MGI:1347058]	8	105996433	106002477	1	2.33332	3.81949e-05	0.000228721
ENSMUSG00000037353	Letmd1	LETM1 domain containing 1 [Source:MGI Symbol;Acc:MGI:1915864]	15	100366904	100377045	1	2.33269	1.93932e-21	8.15374e-20
ENSMUSG00000037541	Shank2	SH3 and multiple ankyrin repeat domains 2 [Source:MGI Symbol;Acc:MGI:2671987]	7	143555665	143978231	1	2.32785	2.36759e-18	7.6935e-17
ENSMUSG00000038319	Kcnh2	potassium voltage-gated channel, subfamily H (eag-related), member 2 [Source:MGI Symbol;Acc:MGI:1341722]	5	24524587	24556602	-1	2.32566	7.57323e-15	1.77605e-13
ENSMUSG00000074912	Gm14207	predicted gene 14207 [Source:MGI Symbol;Acc:MGI:3649550]	2	119151668	119156675	-1	2.32502	0.000307561	0.00150024
ENSMUSG00000025658	Cnksr2	connector enhancer of kinase suppressor of Ras 2 [Source:MGI Symbol;Acc:MGI:2661175]	X	156604432	156826290	-1	2.31969	2.32071e-19	8.24141e-18
ENSMUSG00000097750	Gm4673	predicted gene 4673 [Source:MGI Symbol;Acc:MGI:3782854]	7	30656334	30661044	1	2.31579	0.00027813	0.00137318
ENSMUSG00000027220	Syt13	synaptotagmin XIII [Source:MGI Symbol;Acc:MGI:1933945]	2	92745443	92786403	1	2.31194	0.00112939	0.00479203
ENSMUSG00000094955	Gm3699	predicted gene 3699 [Source:MGI Symbol;Acc:MGI:3781875]	10	43332423	43332497	-1	2.31166	0.010328	0.0327894
ENSMUSG00000034471	Caskin2	CASK-interacting protein 2 [Source:MGI Symbol;Acc:MGI:2157062]	11	115690009	115704465	-1	2.29937	4.61641e-23	2.19633e-21
ENSMUSG00000049086	Bmyc	brain expressed myelocytomatosis oncogene [Source:MGI Symbol;Acc:MGI:88184]	2	25596751	25597733	1	2.29831	0.00555401	0.01932
ENSMUSG00000022096	Hr	lysine demethylase and nuclear receptor corepressor [Source:MGI Symbol;Acc:MGI:96223]	14	70789652	70810988	1	2.29657	1.72458e-11	2.72629e-10
ENSMUSG00000039232	Stx11	syntaxin 11 [Source:MGI Symbol;Acc:MGI:1921982]	10	12813953	12840042	-1	2.29525	2.00137e-06	1.52788e-05
ENSMUSG00000019558	Slc6a8	solute carrier family 6 (neurotransmitter transporter, creatine), member 8 [Source:MGI Symbol;Acc:MGI:2147834]	X	72716756	72726108	1	2.2942	0.00122833	0.00516992
ENSMUSG00000038738	Shank1	SH3 and multiple ankyrin repeat domains 1 [Source:MGI Symbol;Acc:MGI:3613677]	7	43959677	44009996	1	2.29327	0.00132325	0.00552264
ENSMUSG00000054252	Fgfr3	fibroblast growth factor receptor 3 [Source:MGI Symbol;Acc:MGI:95524]	5	33879018	33894412	1	2.29058	9.10574e-19	3.04346e-17
ENSMUSG00000036523	Greb1	gene regulated by estrogen in breast cancer protein [Source:MGI Symbol;Acc:MGI:2149712]	12	16720616	16850887	-1	2.28536	0.000648057	0.0029324
ENSMUSG00000032358	Fam83b	family with sequence similarity 83, member B [Source:MGI Symbol;Acc:MGI:2685362]	9	76397336	76474398	-1	2.28261	0.00681989	0.0229955
ENSMUSG00000026939	Tmem141	transmembrane protein 141 [Source:MGI Symbol;Acc:MGI:1098773]	2	25510079	25512017	-1	2.28251	1.77897e-10	2.49671e-09
ENSMUSG00000029211	Gabra4	gamma-aminobutyric acid (GABA) A receptor, subunit alpha 4 [Source:MGI Symbol;Acc:MGI:95616]	5	71727092	71815651	-1	2.2816	1.55007e-08	1.65733e-07
ENSMUSG00000020424	Castor1	cytosolic arginine sensor for mTORC1 subunit 1 [Source:MGI Symbol;Acc:MGI:1919212]	11	4168225	4172409	1	2.27989	7.22053e-12	1.20364e-10
ENSMUSG00000064080	Fbln2	fibulin 2 [Source:MGI Symbol;Acc:MGI:95488]	6	91189437	91249522	1	2.27607	2.52751e-09	3.0189e-08
ENSMUSG00000079022	Col22a1	collagen, type XXII, alpha 1 [Source:MGI Symbol;Acc:MGI:1916950]	15	71667644	71906076	-1	2.27093	1.66828e-40	2.24169e-38
ENSMUSG00000047181	Samd14	sterile alpha motif domain containing 14 [Source:MGI Symbol;Acc:MGI:2384945]	11	94900705	94916913	1	2.26622	6.17986e-17	1.77088e-15
ENSMUSG00000041556	Fbxo2	F-box protein 2 [Source:MGI Symbol;Acc:MGI:2446216]	4	148245078	148250881	1	2.26104	5.6302e-05	0.000325299
ENSMUSG00000035095	Fam167a	family with sequence similarity 167, member A [Source:MGI Symbol;Acc:MGI:3606565]	14	63673843	63702947	1	2.25585	9.10295e-07	7.35896e-06
ENSMUSG00000042745	Id1	inhibitor of DNA binding 1, HLH protein [Source:MGI Symbol;Acc:MGI:96396]	2	152578171	152579330	1	2.25569	8.4882e-05	0.000470733
ENSMUSG00000034205	Loxl2	lysyl oxidase-like 2 [Source:MGI Symbol;Acc:MGI:2137913]	14	69846517	69933283	1	2.25039	2.30975e-10	3.19653e-09
ENSMUSG00000034825	Nrip3	nuclear receptor interacting protein 3 [Source:MGI Symbol;Acc:MGI:1925843]	7	109357262	109381232	-1	2.2473	1.97547e-14	4.44917e-13
ENSMUSG00000046179	E2f8	E2F transcription factor 8 [Source:MGI Symbol;Acc:MGI:1922038]	7	48516177	48531344	-1	2.24432	1.37362e-21	5.83701e-20
ENSMUSG00000020469	Myl7	myosin, light polypeptide 7, regulatory [Source:MGI Symbol;Acc:MGI:107495]	11	5846637	5848782	-1	2.24292	0.00210069	0.00825783
ENSMUSG00000043243	Niban3	niban apoptosis regulator 3 [Source:MGI Symbol;Acc:MGI:3686743]	8	72050292	72060580	1	2.24084	9.01601e-15	2.09464e-13
ENSMUSG00000021575	Ahrr	aryl-hydrocarbon receptor repressor [Source:MGI Symbol;Acc:MGI:1333776]	13	74359237	74440450	-1	2.23724	0.00197509	0.00783846
ENSMUSG00000041605	Inava	innate immunity activator [Source:MGI Symbol;Acc:MGI:1921579]	1	136141269	136162002	-1	2.23574	0.00104056	0.00446078
ENSMUSG00000116995	Gm21926	predicted gene, 21926 [Source:MGI Symbol;Acc:MGI:5439378]	17	3153450	3165070	-1	2.23503	1.96863e-07	1.7691e-06
ENSMUSG00000096221	1500002C15Rik	RIKEN cDNA 1500002C15 gene [Source:MGI Symbol;Acc:MGI:1916196]	4	155817002	155819184	-1	2.23309	0.00927789	0.0299074
ENSMUSG00000028709	Mob3c	MOB kinase activator 3C [Source:MGI Symbol;Acc:MGI:2140623]	4	115685289	115693382	1	2.23055	2.19035e-06	1.66194e-05
ENSMUSG00000033579	Fa2h	fatty acid 2-hydroxylase [Source:MGI Symbol;Acc:MGI:2443327]	8	112071767	112120456	-1	2.23023	2.48068e-07	2.18967e-06
ENSMUSG00000047787	Flrt1	fibronectin leucine rich transmembrane protein 1 [Source:MGI Symbol;Acc:MGI:3026647]	19	7069366	7083094	-1	2.22668	1.27237e-06	1.00771e-05
ENSMUSG00000039137	Whrn	whirlin [Source:MGI Symbol;Acc:MGI:2682003]	4	63333147	63414228	-1	2.22554	2.64958e-20	1.03521e-18
ENSMUSG00000029994	Anxa4	annexin A4 [Source:MGI Symbol;Acc:MGI:88030]	6	86713822	86770566	-1	2.22312	1.57174e-12	2.8287e-11
ENSMUSG00000070720	Tmem200b	transmembrane protein 200B [Source:MGI Symbol;Acc:MGI:3646343]	4	131648511	131650451	1	2.22147	8.40555e-10	1.08265e-08
ENSMUSG00000072571	Tmem253	transmembrane protein 253 [Source:MGI Symbol;Acc:MGI:3588246]	14	52253115	52257251	1	2.22036	0.016816	0.0495803
ENSMUSG00000040618	Pck2	phosphoenolpyruvate carboxykinase 2 (mitochondrial) [Source:MGI Symbol;Acc:MGI:1860456]	14	55777723	55788699	1	2.21718	3.80788e-24	1.93676e-22
ENSMUSG00000018983	E2f2	E2F transcription factor 2 [Source:MGI Symbol;Acc:MGI:1096341]	4	135899705	135923368	1	2.20596	6.30011e-15	1.49155e-13
ENSMUSG00000031004	Mki67	antigen identified by monoclonal antibody Ki 67 [Source:MGI Symbol;Acc:MGI:106035]	7	135291513	135318090	-1	2.19105	1.97175e-44	3.21412e-42
ENSMUSG00000026413	Pkp1	plakophilin 1 [Source:MGI Symbol;Acc:MGI:1328359]	1	135799133	135846945	-1	2.18675	0.0097655	0.0312732
ENSMUSG00000041120	Nbl1	NBL1, DAN family BMP antagonist [Source:MGI Symbol;Acc:MGI:104591]	4	138809595	138820304	-1	2.18608	1.56941e-11	2.50136e-10
ENSMUSG00000032338	Hcn4	hyperpolarization-activated, cyclic nucleotide-gated K+ 4 [Source:MGI Symbol;Acc:MGI:1298209]	9	58730695	58770458	1	2.18604	5.16065e-06	3.67191e-05
ENSMUSG00000031837	Necab2	N-terminal EF-hand calcium binding protein 2 [Source:MGI Symbol;Acc:MGI:2152211]	8	120173458	120199379	1	2.18492	6.14419e-11	9.14591e-10
ENSMUSG00000035403	Crb2	crumbs family member 2 [Source:MGI Symbol;Acc:MGI:2679260]	2	37666261	37689115	1	2.18267	2.03268e-07	1.81844e-06
ENSMUSG00000020598	Nrcam	neuronal cell adhesion molecule [Source:MGI Symbol;Acc:MGI:104750]	12	44375668	44648747	1	2.17807	3.01351e-13	5.91605e-12
ENSMUSG00000079629	Rhox2g	reproductive homeobox 2G [Source:MGI Symbol;Acc:MGI:3648776]	X	36820768	36825123	-1	2.17667	0.0133275	0.0407508
ENSMUSG00000049577	Zfpm1	zinc finger protein, multitype 1 [Source:MGI Symbol;Acc:MGI:1095400]	8	123008880	123063990	1	2.17421	2.01683e-05	0.00012745
ENSMUSG00000015222	Map2	microtubule-associated protein 2 [Source:MGI Symbol;Acc:MGI:97175]	1	66214432	66481742	1	2.17086	5.61187e-09	6.38463e-08
ENSMUSG00000046993	Gm5637	predicted pseudogene 5637 [Source:MGI Symbol;Acc:MGI:3648120]	X	59090471	59091589	-1	2.17062	0.00843721	0.0276153
ENSMUSG00000029156	Sgcb	sarcoglycan, beta (dystrophin-associated glycoprotein) [Source:MGI Symbol;Acc:MGI:1346523]	5	73790092	73805133	-1	2.16765	3.83884e-05	0.000229672
ENSMUSG00000055026	Gabrg3	gamma-aminobutyric acid (GABA) A receptor, subunit gamma 3 [Source:MGI Symbol;Acc:MGI:95624]	7	56366213	57036936	-1	2.16632	0.0155498	0.0464462
ENSMUSG00000041642	Kif21b	kinesin family member 21B [Source:MGI Symbol;Acc:MGI:109234]	1	136059127	136105736	1	2.16477	8.5947e-30	6.62491e-28
ENSMUSG00000021209	Ppp4r4	protein phosphatase 4, regulatory subunit 4 [Source:MGI Symbol;Acc:MGI:1921771]	12	103498542	103580090	1	2.15672	8.1096e-06	5.57276e-05
ENSMUSG00000037703	Lzts3	leucine zipper, putative tumor suppressor family member 3 [Source:MGI Symbol;Acc:MGI:2656976]	2	130474759	130484723	-1	2.15574	1.31602e-17	3.99568e-16
ENSMUSG00000056724	Nbeal2	neurobeachin-like 2 [Source:MGI Symbol;Acc:MGI:2448554]	9	110453857	110483229	-1	2.154	5.73651e-21	2.35707e-19
ENSMUSG00000045103	Dmd	dystrophin, muscular dystrophy [Source:MGI Symbol;Acc:MGI:94909]	X	81992476	84249747	1	2.1523	2.7923e-14	6.19761e-13
ENSMUSG00000024268	Celf4	CUGBP, Elav-like family member 4 [Source:MGI Symbol;Acc:MGI:1932407]	18	25610689	25887214	-1	2.14404	1.28453e-05	8.46814e-05
ENSMUSG00000022960	Donson	downstream neighbor of SON [Source:MGI Symbol;Acc:MGI:1890621]	16	91473696	91485658	-1	2.14286	6.16966e-28	4.06278e-26
ENSMUSG00000030551	Nr2f2	nuclear receptor subfamily 2, group F, member 2 [Source:MGI Symbol;Acc:MGI:1352452]	7	70001692	70016483	-1	2.13505	6.78447e-06	4.74746e-05
ENSMUSG00000032826	Ank2	ankyrin 2, brain [Source:MGI Symbol;Acc:MGI:88025]	3	126715261	127292999	-1	2.13482	1.15722e-10	1.66644e-09
ENSMUSG00000020431	Adcy1	adenylate cyclase 1 [Source:MGI Symbol;Acc:MGI:99677]	11	7013489	7128506	1	2.12946	3.74126e-22	1.64244e-20
ENSMUSG00000019817	Plagl1	pleiomorphic adenoma gene-like 1 [Source:MGI Symbol;Acc:MGI:1100874]	10	12936248	13007438	1	2.12776	1.43104e-05	9.34311e-05
ENSMUSG00000075012	Fjx1	four jointed box 1 [Source:MGI Symbol;Acc:MGI:1341907]	2	102279711	102282844	-1	2.1246	8.25443e-12	1.36569e-10
ENSMUSG00000032202	Rab27a	RAB27A, member RAS oncogene family [Source:MGI Symbol;Acc:MGI:1861441]	9	72952136	73004911	1	2.12229	2.34335e-05	0.000146272
ENSMUSG00000031217	Efnb1	ephrin B1 [Source:MGI Symbol;Acc:MGI:102708]	X	98179736	98192597	1	2.11965	8.48296e-15	1.97542e-13
ENSMUSG00000027895	Kcnc4	potassium voltage gated channel, Shaw-related subfamily, member 4 [Source:MGI Symbol;Acc:MGI:96670]	3	107345619	107366868	-1	2.11783	0.0169423	0.0499083
ENSMUSG00000024619	Cdx1	caudal type homeobox 1 [Source:MGI Symbol;Acc:MGI:88360]	18	61151934	61169271	-1	2.11366	0.00445099	0.0159318
ENSMUSG00000087476	Rap1gapos	RAP1 GTPase activating protein, opposite strand [Source:MGI Symbol;Acc:MGI:1917058]	4	137424290	137433917	-1	2.11286	2.56632e-06	1.9259e-05
ENSMUSG00000032291	Crabp1	cellular retinoic acid binding protein I [Source:MGI Symbol;Acc:MGI:88490]	9	54672032	54680394	1	2.10886	6.55488e-57	1.62946e-54
ENSMUSG00000039782	Cpeb2	cytoplasmic polyadenylation element binding protein 2 [Source:MGI Symbol;Acc:MGI:2442640]	5	43390513	43447067	1	2.10693	3.60179e-14	7.92304e-13
ENSMUSG00000020940	Efcab15	EF-hand calcium binding domain 15 [Source:MGI Symbol;Acc:MGI:1916691]	11	103089770	103099384	-1	2.10603	4.29271e-07	3.63737e-06
ENSMUSG00000052563	D930048N14Rik	RIKEN cDNA D930048N14 gene [Source:MGI Symbol;Acc:MGI:2144709]	11	51541781	51548508	1	2.1059	6.40357e-05	0.000365312
ENSMUSG00000020232	Hmg20b	high mobility group 20B [Source:MGI Symbol;Acc:MGI:1341190]	10	81181882	81186314	-1	2.10466	3.85048e-15	9.23696e-14
ENSMUSG00000048490	Nrip1	nuclear receptor interacting protein 1 [Source:MGI Symbol;Acc:MGI:1315213]	16	76084288	76170715	-1	2.09931	1.69559e-10	2.38706e-09
ENSMUSG00000085355	3010003L21Rik	RIKEN cDNA 3010003L21 gene [Source:MGI Symbol;Acc:MGI:1924094]	6	148846365	148848627	1	2.09435	2.94115e-07	2.55753e-06
ENSMUSG00000029622	Arpc1b	actin related protein 2/3 complex, subunit 1B [Source:MGI Symbol;Acc:MGI:1343142]	5	145051025	145067515	1	2.09409	6.26461e-35	6.45515e-33
ENSMUSG00000028782	Adgrb2	adhesion G protein-coupled receptor B2 [Source:MGI Symbol;Acc:MGI:2451244]	4	129878663	129916426	1	2.09402	4.06851e-17	1.17774e-15
ENSMUSG00000054160	Nkx2-4	NK2 homeobox 4 [Source:MGI Symbol;Acc:MGI:97349]	2	146925236	146927365	-1	2.09343	0.0114803	0.0357964
ENSMUSG00000087166	L1td1	LINE-1 type transposase domain containing 1 [Source:MGI Symbol;Acc:MGI:3578435]	4	98614971	98626717	1	2.09236	0.00737454	0.0245616
ENSMUSG00000062044	Lmtk3	lemur tyrosine kinase 3 [Source:MGI Symbol;Acc:MGI:3039582]	7	45433162	45453568	1	2.09081	1.43532e-08	1.54127e-07
ENSMUSG00000105565	Gm43566	predicted gene 43566 [Source:MGI Symbol;Acc:MGI:5663703]	5	23879737	23880544	-1	2.0873	1.12101e-05	7.45849e-05
ENSMUSG00000116138	C030006K11Rik	RIKEN cDNA C030006K11 gene [Source:MGI Symbol;Acc:MGI:1925941]	15	76605665	76608045	-1	2.08652	7.48077e-05	0.00042073
ENSMUSG00000028212	Ccne2	cyclin E2 [Source:MGI Symbol;Acc:MGI:1329034]	4	11191351	11204779	1	2.08334	6.89154e-20	2.57616e-18
ENSMUSG00000019838	Slc16a10	solute carrier family 16 (monocarboxylic acid transporters), member 10 [Source:MGI Symbol;Acc:MGI:1919722]	10	39909528	40018254	-1	2.08233	4.429e-16	1.17127e-14
ENSMUSG00000095741	Rhox2f	reproductive homeobox 2F [Source:MGI Symbol;Acc:MGI:3770275]	X	36753058	36757816	1	2.0809	0.00215674	0.00845572
ENSMUSG00000066191	Anks6	ankyrin repeat and sterile alpha motif domain containing 6 [Source:MGI Symbol;Acc:MGI:1922941]	4	47015669	47057427	-1	2.07803	1.41446e-10	2.015e-09
ENSMUSG00000022574	Naprt	nicotinate phosphoribosyltransferase [Source:MGI Symbol;Acc:MGI:2442664]	15	75762805	75766330	-1	2.07503	1.16966e-05	7.76404e-05
ENSMUSG00000108940	Gm45719	predicted gene 45719 [Source:MGI Symbol;Acc:MGI:5804834]	7	130057742	130059403	-1	2.06999	0.00150679	0.00618958
ENSMUSG00000038740	Mvb12b	multivesicular body subunit 12B [Source:MGI Symbol;Acc:MGI:1919793]	2	33619965	33777958	-1	2.0696	4.01758e-15	9.61464e-14
ENSMUSG00000036109	Mbnl3	muscleblind like splicing factor 3 [Source:MGI Symbol;Acc:MGI:2444912]	X	50206146	50295409	-1	2.06522	2.06896e-20	8.21267e-19
ENSMUSG00000005148	Klf5	Kruppel-like factor 5 [Source:MGI Symbol;Acc:MGI:1338056]	14	99536127	99552472	1	2.06419	7.96457e-12	1.31993e-10
ENSMUSG00000026278	Bok	BCL2-related ovarian killer [Source:MGI Symbol;Acc:MGI:1858494]	1	93613382	93623486	1	2.06002	1.65078e-19	5.9581e-18
ENSMUSG00000003863	Ppfia3	protein tyrosine phosphatase, receptor type, f polypeptide (PTPRF), interacting protein (liprin), alpha 3 [Source:MGI Symbol;Acc:MGI:1924037]	7	44988546	45016443	-1	2.05951	0.00686268	0.0231319
ENSMUSG00000061232	H2-K1	histocompatibility 2, K1, K region [Source:MGI Symbol;Acc:MGI:95904]	17	34214991	34219321	-1	2.05832	9.28966e-18	2.86869e-16
ENSMUSG00000014773	Dll1	delta like canonical Notch ligand 1 [Source:MGI Symbol;Acc:MGI:104659]	17	15587616	15597134	-1	2.05512	1.39461e-05	9.12324e-05
ENSMUSG00000000693	Loxl3	lysyl oxidase-like 3 [Source:MGI Symbol;Acc:MGI:1337004]	6	83011154	83029543	1	2.04843	0.00773241	0.0255822
ENSMUSG00000068117	Mei1	meiotic double-stranded break formation protein 1 [Source:MGI Symbol;Acc:MGI:3028590]	15	81954197	82011015	1	2.04807	1.27171e-30	1.02391e-28
ENSMUSG00000079627	Rhox2h	reproductive homeobox 2H [Source:MGI Symbol;Acc:MGI:3713490]	X	36850642	36854930	-1	2.04789	0.00720124	0.024065
ENSMUSG00000032788	Pdxk	pyridoxal (pyridoxine, vitamin B6) kinase [Source:MGI Symbol;Acc:MGI:1351869]	10	78272578	78300809	-1	2.04511	5.35197e-12	9.09697e-11
ENSMUSG00000097093	C330013E15Rik	RIKEN cDNA C330013E15 gene [Source:MGI Symbol;Acc:MGI:1925695]	15	100512018	100512991	-1	2.04381	0.000878141	0.003839
ENSMUSG00000003418	St8sia6	ST8 alpha-N-acetyl-neuraminide alpha-2,8-sialyltransferase 6 [Source:MGI Symbol;Acc:MGI:2386797]	2	13655832	13798875	-1	2.04292	0.00741661	0.0246743
ENSMUSG00000039244	E130309D02Rik	RIKEN cDNA E130309D02 gene [Source:MGI Symbol;Acc:MGI:2442621]	5	143286950	143301115	-1	2.03815	9.46163e-32	8.55288e-30
ENSMUSG00000018849	Wwc1	WW, C2 and coiled-coil domain containing 1 [Source:MGI Symbol;Acc:MGI:2388637]	11	35729227	35871354	-1	2.03667	4.67861e-24	2.36752e-22
ENSMUSG00000030657	Xylt1	xylosyltransferase 1 [Source:MGI Symbol;Acc:MGI:2451073]	7	116980214	117272803	1	2.03549	4.69986e-09	5.40579e-08
ENSMUSG00000063239	Grm4	glutamate receptor, metabotropic 4 [Source:MGI Symbol;Acc:MGI:1351341]	17	27641361	27740377	-1	2.03437	1.06342e-13	2.20295e-12
ENSMUSG00000009900	Wnt3a	wingless-type MMTV integration site family, member 3A [Source:MGI Symbol;Acc:MGI:98956]	11	59138859	59181578	-1	2.03214	0.0133622	0.0408257
ENSMUSG00000029003	Mad2l2	MAD2 mitotic arrest deficient-like 2 [Source:MGI Symbol;Acc:MGI:1919140]	4	148214841	148230156	1	2.03056	2.92682e-16	7.83388e-15
ENSMUSG00000036052	Dnajb5	DnaJ heat shock protein family (Hsp40) member B5 [Source:MGI Symbol;Acc:MGI:1930018]	4	42949814	42959425	1	2.0286	1.04459e-07	9.85469e-07
ENSMUSG00000037681	Esyt3	extended synaptotagmin-like protein 3 [Source:MGI Symbol;Acc:MGI:1098699]	9	99192016	99240610	-1	2.02459	5.95293e-11	8.86786e-10
ENSMUSG00000031910	Has3	hyaluronan synthase 3 [Source:MGI Symbol;Acc:MGI:109599]	8	107596874	107611198	1	2.0245	0.000152881	0.0008022
ENSMUSG00000002329	Mdp1	magnesium-dependent phosphatase 1 [Source:MGI Symbol;Acc:MGI:1915131]	14	55895336	55897965	-1	2.02425	5.68388e-07	4.73347e-06
ENSMUSG00000096964	Gm6345	predicted gene 6345 [Source:MGI Symbol;Acc:MGI:3647370]	1	170081618	170083308	-1	2.02365	0.00336373	0.012471
ENSMUSG00000040841	Six5	sine oculis-related homeobox 5 [Source:MGI Symbol;Acc:MGI:106220]	7	18828519	18832474	1	2.0199	0.00525838	0.0184205
ENSMUSG00000034164	Emid1	EMI domain containing 1 [Source:MGI Symbol;Acc:MGI:2155091]	11	5056265	5102257	-1	2.01985	9.30582e-09	1.02928e-07
ENSMUSG00000063952	Brpf3	bromodomain and PHD finger containing, 3 [Source:MGI Symbol;Acc:MGI:2146836]	17	29020064	29058923	1	2.01913	1.63224e-31	1.4363e-29
ENSMUSG00000006586	Runx1t1	RUNX1 translocation partner 1 [Source:MGI Symbol;Acc:MGI:104793]	4	13743436	13893649	1	2.01829	0.000675542	0.00304292
ENSMUSG00000027070	Lrp2	low density lipoprotein receptor-related protein 2 [Source:MGI Symbol;Acc:MGI:95794]	2	69254684	69416409	-1	2.0172	3.36902e-12	5.8875e-11
ENSMUSG00000040536	Necab1	N-terminal EF-hand calcium binding protein 1 [Source:MGI Symbol;Acc:MGI:1916602]	4	14952245	15149794	-1	2.01195	0.001229	0.00517055
ENSMUSG00000006362	Cbfa2t3	CBFA2/RUNX1 translocation partner 3 [Source:MGI Symbol;Acc:MGI:1338013]	8	123351880	123425848	-1	2.01032	2.39209e-10	3.30588e-09
ENSMUSG00000073805	Insyn2a	inhibitory synaptic factor 2A [Source:MGI Symbol;Acc:MGI:3605068]	7	134483655	134540159	-1	2.00543	5.84951e-09	6.64359e-08
ENSMUSG00000047904	Sstr2	somatostatin receptor 2 [Source:MGI Symbol;Acc:MGI:98328]	11	113510168	113516854	1	2.00455	0.00846133	0.0276806
ENSMUSG00000038146	Notch3	notch 3 [Source:MGI Symbol;Acc:MGI:99460]	17	32339794	32385826	-1	2.00453	0.0169602	0.0499538
ENSMUSG00000024696	Lpxn	leupaxin [Source:MGI Symbol;Acc:MGI:2147677]	19	12773557	12811171	1	2.00325	0.00131998	0.00551132
ENSMUSG00000107121	1110006O24Rik	RIKEN cDNA 1110006O24 gene [Source:MGI Symbol;Acc:MGI:1913373]	5	115769108	115769875	-1	2.00283	4.78714e-05	0.000281065
ENSMUSG00000030607	Acan	aggrecan [Source:MGI Symbol;Acc:MGI:99602]	7	78703231	78764847	1	1.99512	8.17793e-29	5.7468e-27
ENSMUSG00000097021	4933433G15Rik	RIKEN cDNA 4933433G15 gene [Source:MGI Symbol;Acc:MGI:1918524]	9	75317466	75324991	1	1.99363	0.00290153	0.0109826
ENSMUSG00000030120	Mlf2	myeloid leukemia factor 2 [Source:MGI Symbol;Acc:MGI:1353554]	6	124908349	124914201	1	1.99192	1.69347e-43	2.55137e-41
ENSMUSG00000108436	Gm44851	predicted gene 44851 [Source:MGI Symbol;Acc:MGI:5753427]	7	80054017	80056325	1	1.98987	0.011319	0.0354321
ENSMUSG00000002083	Bbc3	BCL2 binding component 3 [Source:MGI Symbol;Acc:MGI:2181667]	7	16042318	16052130	1	1.9888	0.00326483	0.0121608
ENSMUSG00000075514	Gm13375	predicted gene 13375 [Source:MGI Symbol;Acc:MGI:3649913]	2	20973865	20974808	1	1.98363	0.00416669	0.0150305
ENSMUSG00000049550	Clip1	CAP-GLY domain containing linker protein 1 [Source:MGI Symbol;Acc:MGI:1928401]	5	123715858	123822681	-1	1.97935	9.4853e-46	1.65469e-43
ENSMUSG00000031012	Cask	calcium/calmodulin-dependent serine protein kinase (MAGUK family) [Source:MGI Symbol;Acc:MGI:1309489]	X	13383319	13717606	-1	1.97715	4.51442e-11	6.80655e-10
ENSMUSG00000027239	Mdk	midkine [Source:MGI Symbol;Acc:MGI:96949]	2	91760150	91762642	-1	1.97243	4.0088e-06	2.90854e-05
ENSMUSG00000031075	Ano1	anoctamin 1, calcium activated chloride channel [Source:MGI Symbol;Acc:MGI:2142149]	7	144142286	144305711	-1	1.97182	2.08077e-20	8.24309e-19
ENSMUSG00000027201	Myef2	myelin basic protein expression factor 2, repressor [Source:MGI Symbol;Acc:MGI:104592]	2	124926548	124965581	-1	1.96913	7.3919e-18	2.315e-16
ENSMUSG00000002771	Grin2d	glutamate receptor, ionotropic, NMDA2D (epsilon 4) [Source:MGI Symbol;Acc:MGI:95823]	7	45481307	45527802	-1	1.96824	7.54183e-09	8.44506e-08
ENSMUSG00000050272	Dscam	DS cell adhesion molecule [Source:MGI Symbol;Acc:MGI:1196281]	16	96392040	96971952	-1	1.96811	2.24756e-06	1.7034e-05
ENSMUSG00000034872	Gipc3	GIPC PDZ domain containing family, member 3 [Source:MGI Symbol;Acc:MGI:2387006]	10	81171099	81179100	-1	1.96804	0.000184949	0.000949917
ENSMUSG00000001227	Sema6b	sema domain, transmembrane domain (TM), and cytoplasmic domain, (semaphorin) 6B [Source:MGI Symbol;Acc:MGI:1202889]	17	56430085	56447343	-1	1.967	1.43865e-15	3.60787e-14
ENSMUSG00000015312	Gadd45b	growth arrest and DNA-damage-inducible 45 beta [Source:MGI Symbol;Acc:MGI:107776]	10	80765907	80768038	1	1.96566	1.42979e-14	3.26454e-13
ENSMUSG00000024018	Ccdc167	coiled-coil domain containing 167 [Source:MGI Symbol;Acc:MGI:1915847]	17	29906331	29936018	-1	1.96474	0.0108919	0.034295
ENSMUSG00000027359	Slc27a2	solute carrier family 27 (fatty acid transporter), member 2 [Source:MGI Symbol;Acc:MGI:1347099]	2	126394327	126430163	1	1.96369	1.6495e-20	6.57385e-19
ENSMUSG00000042724	Map3k9	mitogen-activated protein kinase kinase kinase 9 [Source:MGI Symbol;Acc:MGI:2449952]	12	81767784	81827949	-1	1.95756	1.52265e-37	1.75034e-35
ENSMUSG00000020647	Ncoa1	nuclear receptor coactivator 1 [Source:MGI Symbol;Acc:MGI:1276523]	12	4297362	4527182	-1	1.95658	1.79252e-10	2.51395e-09
ENSMUSG00000022489	Pde1b	phosphodiesterase 1B, Ca2+-calmodulin dependent [Source:MGI Symbol;Acc:MGI:97523]	15	103411461	103438479	1	1.95459	1.80382e-13	3.63451e-12
ENSMUSG00000018654	Ikzf1	IKAROS family zinc finger 1 [Source:MGI Symbol;Acc:MGI:1342540]	11	11635003	11722926	1	1.95398	4.18612e-13	8.07462e-12
ENSMUSG00000059422	Gm8116	predicted gene 8116 [Source:MGI Symbol;Acc:MGI:3648797]	9	78727920	78729120	-1	1.95293	0.000542137	0.0024865
ENSMUSG00000037991	Rmi2	RecQ mediated genome instability 2 [Source:MGI Symbol;Acc:MGI:2685383]	16	10652923	10710830	1	1.95206	1.09777e-06	8.77112e-06
ENSMUSG00000029570	Lfng	LFNG O-fucosylpeptide 3-beta-N-acetylglucosaminyltransferase [Source:MGI Symbol;Acc:MGI:1095413]	5	140593075	140601300	1	1.94933	1.11905e-13	2.31576e-12
ENSMUSG00000045679	Pqlc3	PQ loop repeat containing [Source:MGI Symbol;Acc:MGI:2444067]	12	17038649	17050409	-1	1.94848	8.09614e-05	0.000451635
ENSMUSG00000097254	C430042M11Rik	RIKEN cDNA C430042M11 gene [Source:MGI Symbol;Acc:MGI:2443186]	17	84159104	84161847	-1	1.93802	0.00711968	0.0238526
ENSMUSG00000020937	Plcd3	phospholipase C, delta 3 [Source:MGI Symbol;Acc:MGI:107451]	11	102961130	102992484	-1	1.93752	2.45639e-06	1.84759e-05
ENSMUSG00000021259	Cyp46a1	cytochrome P450, family 46, subfamily a, polypeptide 1 [Source:MGI Symbol;Acc:MGI:1341877]	12	108300640	108328493	1	1.93322	5.12208e-06	3.64969e-05
ENSMUSG00000035226	Rims4	regulating synaptic membrane exocytosis 4 [Source:MGI Symbol;Acc:MGI:2674366]	2	163701671	163760603	-1	1.93043	6.37499e-09	7.20747e-08
ENSMUSG00000025665	Rps6ka6	ribosomal protein S6 kinase polypeptide 6 [Source:MGI Symbol;Acc:MGI:1914321]	X	110297889	110447656	-1	1.92892	5.25562e-26	3.10144e-24
ENSMUSG00000027489	Necab3	N-terminal EF-hand calcium binding protein 3 [Source:MGI Symbol;Acc:MGI:1861721]	2	154386319	154400810	-1	1.92594	0.0130472	0.04006
ENSMUSG00000074406	Zfp628	zinc finger protein 628 [Source:MGI Symbol;Acc:MGI:2665174]	7	4918216	4925001	1	1.92474	1.31052e-11	2.11031e-10
ENSMUSG00000070570	Slc17a7	solute carrier family 17 (sodium-dependent inorganic phosphate cotransporter), member 7 [Source:MGI Symbol;Acc:MGI:1920211]	7	44813373	44825566	1	1.92178	3.95961e-28	2.66931e-26
ENSMUSG00000018672	Copz2	coatomer protein complex, subunit zeta 2 [Source:MGI Symbol;Acc:MGI:1929008]	11	96740696	96752029	1	1.91961	5.68395e-06	4.02552e-05
ENSMUSG00000031298	Adgrg2	adhesion G protein-coupled receptor G2 [Source:MGI Symbol;Acc:MGI:2446854]	X	159173686	159281066	1	1.91899	0.00393029	0.0142697
ENSMUSG00000028101	Pias3	protein inhibitor of activated STAT 3 [Source:MGI Symbol;Acc:MGI:1913126]	3	96603700	96613386	1	1.91356	2.23125e-09	2.69252e-08
ENSMUSG00000085704	4921531C22Rik	RIKEN cDNA 4921531C22 gene [Source:MGI Symbol;Acc:MGI:1913980]	2	179617786	179620806	1	1.9091	8.00807e-07	6.54031e-06
ENSMUSG00000041782	Lad1	ladinin [Source:MGI Symbol;Acc:MGI:109343]	1	135746336	135761080	1	1.90758	1.66107e-06	1.28836e-05
ENSMUSG00000020649	Rrm2	ribonucleotide reductase M2 [Source:MGI Symbol;Acc:MGI:98181]	12	24758240	24764145	1	1.90446	3.47776e-26	2.08949e-24
ENSMUSG00000103957	Gm10766	predicted gene 10766 [Source:MGI Symbol;Acc:MGI:3642134]	2	127111369	127111974	-1	1.90243	0.0130087	0.0399543
ENSMUSG00000044072	Eml6	echinoderm microtubule associated protein like 6 [Source:MGI Symbol;Acc:MGI:2442895]	11	29693048	29976033	-1	1.90064	3.94676e-09	4.58598e-08
ENSMUSG00000029765	Plxna4	plexin A4 [Source:MGI Symbol;Acc:MGI:2179061]	6	32121203	32565127	-1	1.90027	0.00232676	0.00901993
ENSMUSG00000047656	Trpt1	tRNA phosphotransferase 1 [Source:MGI Symbol;Acc:MGI:1333115]	19	6973499	6976414	1	1.89892	0.000213953	0.00108377
ENSMUSG00000056608	Chd9	chromodomain helicase DNA binding protein 9 [Source:MGI Symbol;Acc:MGI:1924001]	8	91554980	91781144	1	1.89842	1.27105e-09	1.59882e-08
ENSMUSG00000068335	Dok1	docking protein 1 [Source:MGI Symbol;Acc:MGI:893587]	6	83007915	83010452	-1	1.89385	1.80047e-10	2.52332e-09
ENSMUSG00000054999	Naaladl1	N-acetylated alpha-linked acidic dipeptidase-like 1 [Source:MGI Symbol;Acc:MGI:2685810]	19	6155812	6165822	1	1.88985	0.000183121	0.000941989
ENSMUSG00000071708	Sms	spermine synthase [Source:MGI Symbol;Acc:MGI:109490]	X	156226851	156275283	-1	1.88921	6.49044e-07	5.36473e-06
ENSMUSG00000070348	Ccnd1	cyclin D1 [Source:MGI Symbol;Acc:MGI:88313]	7	144483668	144493662	-1	1.88916	2.11563e-44	3.42062e-42
ENSMUSG00000037225	Fgf2	fibroblast growth factor 2 [Source:MGI Symbol;Acc:MGI:95516]	3	37402495	37464257	1	1.88493	0.00123169	0.00518077
ENSMUSG00000037754	Ppp1r16b	protein phosphatase 1, regulatory subunit 16B [Source:MGI Symbol;Acc:MGI:2151841]	2	158507318	158608254	1	1.88007	1.52269e-06	1.19173e-05
ENSMUSG00000047197	Gjd3	gap junction protein, delta 3 [Source:MGI Symbol;Acc:MGI:2384150]	11	98873006	98873842	-1	1.87824	0.00482001	0.0170857
ENSMUSG00000036918	Ttc7	tetratricopeptide repeat domain 7 [Source:MGI Symbol;Acc:MGI:1920999]	17	87590314	87689197	1	1.87676	3.9333e-23	1.88485e-21
ENSMUSG00000108929	Cc2d2b	coiled-coil and C2 domain containing 2B [Source:MGI Symbol;Acc:MGI:3645359]	19	40737197	40816187	1	1.87615	8.61048e-06	5.88847e-05
ENSMUSG00000033060	Lmo7	LIM domain only 7 [Source:MGI Symbol;Acc:MGI:1353586]	14	101967393	102172146	1	1.87429	0.00737847	0.0245706
ENSMUSG00000000552	Zfp385a	zinc finger protein 385A [Source:MGI Symbol;Acc:MGI:1352495]	15	103222322	103248520	-1	1.86876	3.49971e-25	1.92262e-23
ENSMUSG00000039989	Cbx4	chromobox 4 [Source:MGI Symbol;Acc:MGI:1195985]	11	118968399	118977047	-1	1.8677	5.56e-21	2.28927e-19
ENSMUSG00000081752	Sms-ps	spermine synthase, pseudogene [Source:MGI Symbol;Acc:MGI:3705601]	X	61819191	61820291	-1	1.86751	0.000232431	0.00116772
ENSMUSG00000037089	Slc35b2	solute carrier family 35, member B2 [Source:MGI Symbol;Acc:MGI:1921086]	17	45874800	45878597	1	1.86583	8.35662e-19	2.80037e-17
ENSMUSG00000026411	Tmem9	transmembrane protein 9 [Source:MGI Symbol;Acc:MGI:1913491]	1	135935888	135963080	1	1.86301	2.98637e-17	8.78549e-16
ENSMUSG00000041729	Coro2b	coronin, actin binding protein, 2B [Source:MGI Symbol;Acc:MGI:2444283]	9	62326774	62444326	-1	1.86273	1.00328e-05	6.75663e-05
ENSMUSG00000020282	Rhbdf1	rhomboid 5 homolog 1 [Source:MGI Symbol;Acc:MGI:104328]	11	32159585	32172300	-1	1.85896	3.22964e-06	2.37529e-05
ENSMUSG00000067438	Hmx1	H6 homeobox 1 [Source:MGI Symbol;Acc:MGI:107178]	5	35546452	35557074	1	1.85672	4.57665e-12	7.87242e-11
ENSMUSG00000073236	2500004C02Rik	RIKEN cDNA 2500004C02 gene [Source:MGI Symbol;Acc:MGI:1919576]	2	153183077	153187993	-1	1.85584	9.18115e-07	7.41916e-06
ENSMUSG00000022416	Cacna1i	calcium channel, voltage-dependent, alpha 1I subunit [Source:MGI Symbol;Acc:MGI:2178051]	15	80171439	80282480	1	1.85315	0.000428573	0.0020192
ENSMUSG00000079481	Nhsl2	NHS-like 2 [Source:MGI Symbol;Acc:MGI:3645090]	X	100892991	101135661	1	1.85262	4.43088e-18	1.4144e-16
ENSMUSG00000021057	Akap5	A kinase (PRKA) anchor protein 5 [Source:MGI Symbol;Acc:MGI:2685104]	12	76371665	76380927	1	1.85124	0.0016643	0.00675468
ENSMUSG00000059674	Cdh24	cadherin-like 24 [Source:MGI Symbol;Acc:MGI:1928330]	14	54868688	54878821	-1	1.85056	4.31988e-20	1.65529e-18
ENSMUSG00000082286	Pisd-ps1	phosphatidylserine decarboxylase, pseudogene 1 [Source:MGI Symbol;Acc:MGI:3842428]	11	3075904	3081004	1	1.8478	0.0116335	0.0362341
ENSMUSG00000042763	Maneal	mannosidase, endo-alpha-like [Source:MGI Symbol;Acc:MGI:2684896]	4	124749032	124755964	-1	1.84703	0.00601663	0.0206787
ENSMUSG00000024913	Lrp5	low density lipoprotein receptor-related protein 5 [Source:MGI Symbol;Acc:MGI:1278315]	19	3634828	3736564	-1	1.84124	4.90399e-25	2.65737e-23
ENSMUSG00000110317	Gm45250	predicted gene 45250 [Source:MGI Symbol;Acc:MGI:5791086]	8	26641916	26645507	-1	1.84051	0.0032397	0.012081
ENSMUSG00000020859	Spag9	sperm associated antigen 9 [Source:MGI Symbol;Acc:MGI:1918084]	11	93886917	94016911	1	1.83959	2.63954e-24	1.35991e-22
ENSMUSG00000048327	Ckap2l	cytoskeleton associated protein 2-like [Source:MGI Symbol;Acc:MGI:1917716]	2	129110130	129139132	-1	1.83864	4.26203e-22	1.86694e-20
ENSMUSG00000049823	Zbtb12	zinc finger and BTB domain containing 12 [Source:MGI Symbol;Acc:MGI:88133]	17	35098459	35115843	1	1.83792	9.12936e-14	1.9051e-12
ENSMUSG00000046658	Zfp316	zinc finger protein 316 [Source:MGI Symbol;Acc:MGI:1860402]	5	143235452	143255777	-1	1.83647	1.65205e-10	2.3301e-09
ENSMUSG00000015879	Fam184b	family with sequence similarity 184, member B [Source:MGI Symbol;Acc:MGI:2442958]	5	45687047	45796956	-1	1.83628	9.95012e-05	0.000542577
ENSMUSG00000086859	Snhg20	small nucleolar RNA host gene 20 [Source:MGI Symbol;Acc:MGI:1924222]	11	116966834	116969781	1	1.83445	8.12322e-07	6.61805e-06
ENSMUSG00000109904	Gm45819	predicted gene 45819 [Source:MGI Symbol;Acc:MGI:5804934]	7	109719197	109720947	1	1.83432	8.64301e-05	0.000477985
ENSMUSG00000031709	Tbc1d9	TBC1 domain family, member 9 [Source:MGI Symbol;Acc:MGI:1918560]	8	83891981	83999563	1	1.83396	7.33419e-06	5.09271e-05
ENSMUSG00000042595	Fam199x	family with sequence similarity 199, X-linked [Source:MGI Symbol;Acc:MGI:2384304]	X	135950343	135983252	1	1.83279	9.24983e-17	2.59818e-15
ENSMUSG00000093908	Gm5784	predicted gene 5784 [Source:MGI Symbol;Acc:MGI:3647969]	12	19437810	19483082	1	1.82602	0.00699223	0.0234963
ENSMUSG00000100017	2410022M11Rik	RIKEN cDNA 2410022M11 gene [Source:MGI Symbol;Acc:MGI:1917005]	14	57049446	57051356	1	1.82562	0.00166936	0.00677105
ENSMUSG00000050944	Efcab5	EF-hand calcium binding domain 5 [Source:MGI Symbol;Acc:MGI:2442440]	11	76980741	77079794	-1	1.82075	0.00994832	0.0317819
ENSMUSG00000030731	Syt3	synaptotagmin III [Source:MGI Symbol;Acc:MGI:99665]	7	44033526	44049611	1	1.81871	0.0101738	0.0323772
ENSMUSG00000053441	Adamts19	a disintegrin-like and metallopeptidase (reprolysin type) with thrombospondin type 1 motif, 19 [Source:MGI Symbol;Acc:MGI:2442875]	18	58969739	59187132	1	1.81534	0.00185487	0.00742411
ENSMUSG00000032854	Ugt8a	UDP galactosyltransferase 8A [Source:MGI Symbol;Acc:MGI:109522]	3	125658920	125732268	-1	1.81444	3.08424e-11	4.71456e-10
ENSMUSG00000020961	Ston2	stonin 2 [Source:MGI Symbol;Acc:MGI:1918272]	12	91599783	91755161	-1	1.8138	1.26839e-10	1.81733e-09
ENSMUSG00000095105	Edaradd	EDAR (ectodysplasin-A receptor)-associated death domain [Source:MGI Symbol;Acc:MGI:1931001]	13	12487513	12535319	-1	1.81232	0.00333695	0.0123902
ENSMUSG00000026494	Kif26b	kinesin family member 26B [Source:MGI Symbol;Acc:MGI:2447076]	1	178356690	178766765	1	1.81222	4.38477e-05	0.000259601
ENSMUSG00000033728	Lrrc14	leucine rich repeat containing 14 [Source:MGI Symbol;Acc:MGI:2445060]	15	76594823	76601899	1	1.81188	1.1457e-22	5.262e-21
ENSMUSG00000055538	Zcchc24	zinc finger, CCHC domain containing 24 [Source:MGI Symbol;Acc:MGI:1919168]	14	25712066	25769463	-1	1.81144	1.29074e-12	2.33993e-11
ENSMUSG00000034807	Colgalt1	collagen beta(1-O)galactosyltransferase 1 [Source:MGI Symbol;Acc:MGI:1924348]	8	72063642	72077555	1	1.80912	2.97691e-39	3.79499e-37
ENSMUSG00000020173	Cobl	cordon-bleu WH2 repeat [Source:MGI Symbol;Acc:MGI:105056]	11	12186608	12414960	-1	1.80595	4.17289e-14	9.07946e-13
ENSMUSG00000025727	A930017K11Rik	RIKEN cDNA A930017K11 gene [Source:MGI Symbol;Acc:MGI:2442713]	17	26165361	26171539	-1	1.80439	0.000716486	0.00319837
ENSMUSG00000068373	D430041D05Rik	RIKEN cDNA D430041D05 gene [Source:MGI Symbol;Acc:MGI:2181743]	2	103973418	104241358	-1	1.80374	7.11824e-13	1.33548e-11
ENSMUSG00000016239	Lonrf3	LON peptidase N-terminal domain and ring finger 3 [Source:MGI Symbol;Acc:MGI:1921615]	X	35592006	35625994	1	1.80259	8.38574e-50	1.65116e-47
ENSMUSG00000024990	Rbp4	retinol binding protein 4, plasma [Source:MGI Symbol;Acc:MGI:97879]	19	38105077	38113729	-1	1.79919	1.44472e-15	3.61853e-14
ENSMUSG00000085875	Gm12905	predicted gene 12905 [Source:MGI Symbol;Acc:MGI:3702581]	4	123798855	123811816	-1	1.79903	0.00345975	0.0127889
ENSMUSG00000026605	Cenpf	centromere protein F [Source:MGI Symbol;Acc:MGI:1313302]	1	189372803	189420283	-1	1.79709	1.96072e-28	1.35864e-26
ENSMUSG00000004098	Col5a3	collagen, type V, alpha 3 [Source:MGI Symbol;Acc:MGI:1858212]	9	20681346	20726363	-1	1.79139	2.79798e-05	0.000172218
ENSMUSG00000036752	Tubb4b	tubulin, beta 4B class IVB [Source:MGI Symbol;Acc:MGI:1915472]	2	25112172	25114714	-1	1.78895	2.24832e-44	3.57699e-42
ENSMUSG00000073409	H2-Q6	histocompatibility 2, Q region locus 6 [Source:MGI Symbol;Acc:MGI:95935]	17	35643826	35649031	1	1.78804	2.35426e-06	1.77547e-05
ENSMUSG00000004948	Zp3	zona pellucida glycoprotein 3 [Source:MGI Symbol;Acc:MGI:99215]	5	136008953	136017478	1	1.78799	5.29743e-05	0.000307502
ENSMUSG00000090101	Snhg9	small nucleolar RNA host gene 9 [Source:MGI Symbol;Acc:MGI:1920724]	17	24938505	24938939	-1	1.7852	0.000869442	0.0038085
ENSMUSG00000027765	P2ry1	purinergic receptor P2Y, G-protein coupled 1 [Source:MGI Symbol;Acc:MGI:105049]	3	60910216	60916403	1	1.78421	0.00619587	0.0211932
ENSMUSG00000014778	Fhod1	formin homology 2 domain containing 1 [Source:MGI Symbol;Acc:MGI:2679008]	8	106055795	106074585	-1	1.77819	5.52052e-14	1.18432e-12
ENSMUSG00000039813	Tbc1d2	TBC1 domain family, member 2 [Source:MGI Symbol;Acc:MGI:2652885]	4	46604390	46650209	-1	1.77746	1.48702e-13	3.02995e-12
ENSMUSG00000030867	Plk1	polo like kinase 1 [Source:MGI Symbol;Acc:MGI:97621]	7	121758662	121769096	1	1.77323	1.3925e-25	7.91221e-24
ENSMUSG00000056665	Them6	thioesterase superfamily member 6 [Source:MGI Symbol;Acc:MGI:1925301]	15	74593053	74596488	1	1.77107	9.73465e-18	2.99216e-16
ENSMUSG00000051790	Nlgn2	neuroligin 2 [Source:MGI Symbol;Acc:MGI:2681835]	11	69713948	69728610	-1	1.77089	6.99153e-29	4.93052e-27
ENSMUSG00000032680	6820408C15Rik	RIKEN cDNA 6820408C15 gene [Source:MGI Symbol;Acc:MGI:3045333]	2	152257507	152286250	1	1.76769	0.000439898	0.0020657
ENSMUSG00000038453	Srcin1	SRC kinase signaling inhibitor 1 [Source:MGI Symbol;Acc:MGI:1933179]	11	97400166	97467012	-1	1.76506	2.35836e-13	4.67603e-12
ENSMUSG00000052727	Map1b	microtubule-associated protein 1B [Source:MGI Symbol;Acc:MGI:1306778]	13	99557954	99653048	-1	1.76278	2.20059e-25	1.21564e-23
ENSMUSG00000048251	Bcl11b	B cell leukemia/lymphoma 11B [Source:MGI Symbol;Acc:MGI:1929913]	12	107876662	107969861	-1	1.76194	1.02124e-05	6.86547e-05
ENSMUSG00000070687	Htr1d	5-hydroxytryptamine (serotonin) receptor 1D [Source:MGI Symbol;Acc:MGI:96276]	4	136150835	136171709	1	1.75924	0.000229936	0.00115678
ENSMUSG00000033502	Cdc14a	CDC14 cell division cycle 14A [Source:MGI Symbol;Acc:MGI:2442676]	3	116066202	116222394	-1	1.7592	1.13308e-08	1.23879e-07
ENSMUSG00000113184	Gm49654	predicted gene, 49654 [Source:MGI Symbol;Acc:MGI:6215088]	12	81764604	81766826	-1	1.75752	6.46532e-05	0.000368729
ENSMUSG00000112252	Gm32802	predicted gene, 32802 [Source:MGI Symbol;Acc:MGI:5591961]	10	118094593	118097001	1	1.75704	0.00115947	0.00490292
ENSMUSG00000054640	Slc8a1	solute carrier family 8 (sodium/calcium exchanger), member 1 [Source:MGI Symbol;Acc:MGI:107956]	17	81680534	82045806	-1	1.75666	0.000241055	0.00120661
ENSMUSG00000031438	Rnf128	ring finger protein 128 [Source:MGI Symbol;Acc:MGI:1914139]	X	138464065	138573894	1	1.75557	3.13425e-11	4.78365e-10
ENSMUSG00000001313	Rnd2	Rho family GTPase 2 [Source:MGI Symbol;Acc:MGI:1338755]	11	101355825	101362679	1	1.753	2.77423e-40	3.70276e-38
ENSMUSG00000023915	Tnfrsf21	tumor necrosis factor receptor superfamily, member 21 [Source:MGI Symbol;Acc:MGI:2151075]	17	43327446	43400080	1	1.75142	0.00912512	0.0295219
ENSMUSG00000045034	Ankrd34b	ankyrin repeat domain 34B [Source:MGI Symbol;Acc:MGI:2443245]	13	92562404	92578166	1	1.75106	2.07392e-05	0.000130726
ENSMUSG00000050197	Rhox13	reproductive homeobox 13 [Source:MGI Symbol;Acc:MGI:1920864]	X	37210096	37218844	1	1.74779	2.58885e-18	8.38509e-17
ENSMUSG00000044216	Kcnj4	potassium inwardly-rectifying channel, subfamily J, member 4 [Source:MGI Symbol;Acc:MGI:104743]	15	79367915	79389442	-1	1.74552	1.79937e-09	2.20617e-08
ENSMUSG00000075463	4930594M22Rik	RIKEN cDNA 4930594M22 gene [Source:MGI Symbol;Acc:MGI:1925478]	14	123150442	123174881	1	1.74388	0.000584255	0.00266615
ENSMUSG00000026058	Khdrbs2	KH domain containing, RNA binding, signal transduction associated 2 [Source:MGI Symbol;Acc:MGI:2159649]	1	32211795	32697649	1	1.74328	0.0012511	0.00525349
ENSMUSG00000006587	Snai3	snail family zinc finger 3 [Source:MGI Symbol;Acc:MGI:1353563]	8	123180947	123187472	-1	1.7427	2.06782e-16	5.61785e-15
ENSMUSG00000028444	Cntfr	ciliary neurotrophic factor receptor [Source:MGI Symbol;Acc:MGI:99605]	4	41657498	41697089	-1	1.74079	2.35403e-19	8.34483e-18
ENSMUSG00000026452	Syt2	synaptotagmin II [Source:MGI Symbol;Acc:MGI:99666]	1	134574415	134690331	1	1.73972	0.0078451	0.0259205
ENSMUSG00000029408	Abcb9	ATP-binding cassette, sub-family B (MDR/TAP), member 9 [Source:MGI Symbol;Acc:MGI:1861729]	5	124199593	124233861	-1	1.73962	2.26172e-07	2.0044e-06
ENSMUSG00000071547	Nt5dc2	5'-nucleotidase domain containing 2 [Source:MGI Symbol;Acc:MGI:1917271]	14	30853010	30861081	1	1.73858	9.89707e-27	6.07478e-25
ENSMUSG00000036412	Arsi	arylsulfatase i [Source:MGI Symbol;Acc:MGI:2670959]	18	61044852	61051633	1	1.73823	0.010444	0.0331169
ENSMUSG00000061601	Pclo	piccolo (presynaptic cytomatrix protein) [Source:MGI Symbol;Acc:MGI:1349390]	5	14564932	14913473	1	1.73554	4.01785e-05	0.000239762
ENSMUSG00000049583	Grm5	glutamate receptor, metabotropic 5 [Source:MGI Symbol;Acc:MGI:1351342]	7	87233376	87784115	1	1.73124	0.0135332	0.0412785
ENSMUSG00000035964	Tmem59l	transmembrane protein 59-like [Source:MGI Symbol;Acc:MGI:1915187]	8	70936517	70940008	-1	1.73108	2.51978e-22	1.12356e-20
ENSMUSG00000070802	Pnmal2	PNMA-like 2 [Source:MGI Symbol;Acc:MGI:3645856]	7	16678607	16682753	1	1.72924	0.00414729	0.0149741
ENSMUSG00000025369	Smarcc2	SWI/SNF related, matrix associated, actin dependent regulator of chromatin, subfamily c, member 2 [Source:MGI Symbol;Acc:MGI:1915344]	10	128295117	128326351	1	1.72912	2.61103e-26	1.58794e-24
ENSMUSG00000051817	Sox12	SRY (sex determining region Y)-box 12 [Source:MGI Symbol;Acc:MGI:98360]	2	152235531	152239983	-1	1.72558	9.22193e-24	4.59641e-22
ENSMUSG00000062785	Kcnc3	potassium voltage gated channel, Shaw-related subfamily, member 3 [Source:MGI Symbol;Acc:MGI:96669]	7	44240088	44254178	1	1.72547	0.00171916	0.00694472
ENSMUSG00000051149	Adnp	activity-dependent neuroprotective protein [Source:MGI Symbol;Acc:MGI:1338758]	2	168022906	168049032	-1	1.72479	0.000114199	0.000616461
ENSMUSG00000085196	Gm14963	predicted gene 14963 [Source:MGI Symbol;Acc:MGI:3705162]	19	6318825	6326635	-1	1.71913	0.00426605	0.0153462
ENSMUSG00000050132	Sarm1	sterile alpha and HEAT/Armadillo motif containing 1 [Source:MGI Symbol;Acc:MGI:2136419]	11	78363156	78388580	-1	1.71647	0.000269671	0.00133606
ENSMUSG00000059323	Tonsl	tonsoku-like, DNA repair protein [Source:MGI Symbol;Acc:MGI:1919999]	15	76510202	76524158	-1	1.71619	2.06118e-25	1.1418e-23
ENSMUSG00000036800	Fam135b	family with sequence similarity 135, member B [Source:MGI Symbol;Acc:MGI:1917613]	15	71303458	71599687	-1	1.71363	0.00209328	0.00823036
ENSMUSG00000020541	Tom1l1	target of myb1-like 1 (chicken) [Source:MGI Symbol;Acc:MGI:1919193]	11	90534291	90579192	-1	1.71176	1.49649e-15	3.74348e-14
ENSMUSG00000063506	Arhgap22	Rho GTPase activating protein 22 [Source:MGI Symbol;Acc:MGI:2443418]	14	32935983	33091891	1	1.71125	0.00196949	0.00781782
ENSMUSG00000075702	Selenom	selenoprotein M [Source:MGI Symbol;Acc:MGI:2149786]	11	3464684	3467351	1	1.7107	3.71139e-12	6.45178e-11
ENSMUSG00000009248	Ascl2	achaete-scute family bHLH transcription factor 2 [Source:MGI Symbol;Acc:MGI:96920]	7	142520566	142523001	-1	1.70849	1.13996e-12	2.07604e-11
ENSMUSG00000020592	Sdc1	syndecan 1 [Source:MGI Symbol;Acc:MGI:1349162]	12	8821323	8843715	1	1.70815	9.43911e-30	7.21983e-28
ENSMUSG00000056476	Med12l	mediator complex subunit 12-like [Source:MGI Symbol;Acc:MGI:2139916]	3	58913246	59226103	1	1.70802	3.84049e-11	5.81247e-10
ENSMUSG00000035847	Ids	iduronate 2-sulfatase [Source:MGI Symbol;Acc:MGI:96417]	X	69386675	69408690	-1	1.70742	5.93098e-15	1.40583e-13
ENSMUSG00000029290	Zfp326	zinc finger protein 326 [Source:MGI Symbol;Acc:MGI:1927246]	5	106024431	106063684	1	1.70673	6.12161e-12	1.03257e-10
ENSMUSG00000020926	Adam11	a disintegrin and metallopeptidase domain 11 [Source:MGI Symbol;Acc:MGI:1098667]	11	102652265	102671088	1	1.70659	3.54195e-05	0.000213515
ENSMUSG00000038241	Cep250	centrosomal protein 250 [Source:MGI Symbol;Acc:MGI:108084]	2	155798378	155840820	1	1.70584	8.68352e-17	2.44602e-15
ENSMUSG00000036062	Phf24	PHD finger protein 24 [Source:MGI Symbol;Acc:MGI:2140712]	4	42916660	42944752	1	1.70563	1.09181e-08	1.19696e-07
ENSMUSG00000020185	E2f7	E2F transcription factor 7 [Source:MGI Symbol;Acc:MGI:1289147]	10	110581300	110623245	1	1.70547	1.34346e-19	4.90228e-18
ENSMUSG00000029436	Mmp17	matrix metallopeptidase 17 [Source:MGI Symbol;Acc:MGI:1346076]	5	129661233	129688163	1	1.7051	1.19266e-09	1.50211e-08
ENSMUSG00000020986	Sec23a	SEC23 homolog A, COPII coat complex component [Source:MGI Symbol;Acc:MGI:1349635]	12	59005169	59058803	-1	1.70484	3.49946e-26	2.0962e-24
ENSMUSG00000005917	Otx1	orthodenticle homeobox 1 [Source:MGI Symbol;Acc:MGI:97450]	11	21944764	21952897	-1	1.70463	5.02826e-05	0.000293591
ENSMUSG00000095872	Gm15128	predicted gene 15128 [Source:MGI Symbol;Acc:MGI:3712219]	X	146548987	146616452	1	1.7026	3.09385e-07	2.6821e-06
ENSMUSG00000023947	Nfkbie	nuclear factor of kappa light polypeptide gene enhancer in B cells inhibitor, epsilon [Source:MGI Symbol;Acc:MGI:1194908]	17	45866629	45874095	1	1.70219	0.00301704	0.0113655
ENSMUSG00000030123	Plxnd1	plexin D1 [Source:MGI Symbol;Acc:MGI:2154244]	6	115931772	115971966	-1	1.70113	8.30955e-23	3.86103e-21
ENSMUSG00000024276	Zfp397	zinc finger protein 397 [Source:MGI Symbol;Acc:MGI:1916506]	18	24087749	24097730	1	1.69945	7.38662e-09	8.29411e-08
ENSMUSG00000085956	4930481B07Rik	RIKEN cDNA 4930481B07 gene [Source:MGI Symbol;Acc:MGI:1922187]	3	94922936	94927449	1	1.69829	0.00312293	0.0117048
ENSMUSG00000059895	Ptp4a3	protein tyrosine phosphatase 4a3 [Source:MGI Symbol;Acc:MGI:1277098]	15	73594994	73630615	1	1.69699	2.03419e-28	1.40465e-26
ENSMUSG00000048696	Mex3d	mex3 RNA binding family member D [Source:MGI Symbol;Acc:MGI:2681847]	10	80216189	80223493	-1	1.69586	1.6828e-05	0.000108479
ENSMUSG00000032492	Pth1r	parathyroid hormone 1 receptor [Source:MGI Symbol;Acc:MGI:97801]	9	110551153	110576213	-1	1.69363	2.46118e-17	7.30529e-16
ENSMUSG00000093483	AA465934	expressed sequence AA465934 [Source:MGI Symbol;Acc:MGI:2671018]	11	83182525	83185458	1	1.69292	0.00353447	0.0130215
ENSMUSG00000043439	Epop	elongin BC and polycomb repressive complex 2 associated protein [Source:MGI Symbol;Acc:MGI:2143991]	11	97518215	97520528	-1	1.692	1.26443e-11	2.0394e-10
ENSMUSG00000027326	Knl1	kinetochore scaffold 1 [Source:MGI Symbol;Acc:MGI:1923714]	2	118877600	118935982	1	1.6914	1.25047e-11	2.02015e-10
ENSMUSG00000106978	N4bp2os	NEDD4 binding protein 2, opposite strand [Source:MGI Symbol;Acc:MGI:1921484]	5	65918334	65921722	-1	1.68977	0.00448537	0.0160289
ENSMUSG00000044350	Lacc1	laccase domain containing 1 [Source:MGI Symbol;Acc:MGI:2445077]	14	77261640	77274344	-1	1.68809	2.48799e-11	3.85348e-10
ENSMUSG00000075028	Prdm11	PR domain containing 11 [Source:MGI Symbol;Acc:MGI:2685553]	2	92802363	92876512	-1	1.68318	4.97052e-12	8.49215e-11
ENSMUSG00000041716	Gm20604	predicted gene 20604 [Source:MGI Symbol;Acc:MGI:5305180]	12	102707991	102724931	-1	1.68055	0.0167071	0.0493105
ENSMUSG00000053199	Arhgap20	Rho GTPase activating protein 20 [Source:MGI Symbol;Acc:MGI:2445175]	9	51676637	51765156	1	1.68052	1.30807e-07	1.21332e-06
ENSMUSG00000025889	Snca	synuclein, alpha [Source:MGI Symbol;Acc:MGI:1277151]	6	60708559	60806839	-1	1.67983	0.00873587	0.0284431
ENSMUSG00000032320	Rcn2	reticulocalbin 2 [Source:MGI Symbol;Acc:MGI:1349765]	9	55949129	55969166	1	1.67974	2.1088e-26	1.29039e-24
ENSMUSG00000020331	Hcn2	hyperpolarization-activated, cyclic nucleotide-gated K+ 2 [Source:MGI Symbol;Acc:MGI:1298210]	10	79552468	79571942	1	1.67955	2.45091e-12	4.32104e-11
ENSMUSG00000040687	Madd	MAP-kinase activating death domain [Source:MGI Symbol;Acc:MGI:2444672]	2	90967705	91014182	-1	1.6793	6.63237e-26	3.86798e-24
ENSMUSG00000029512	Ulk1	unc-51 like kinase 1 [Source:MGI Symbol;Acc:MGI:1270126]	5	110932354	110957963	-1	1.67625	1.73146e-25	9.6996e-24
ENSMUSG00000097180	2700038G22Rik	RIKEN cDNA 2700038G22 gene [Source:MGI Symbol;Acc:MGI:1914444]	5	24055595	24060036	1	1.67531	0.00315829	0.0118142
ENSMUSG00000038622	Med30	mediator complex subunit 30 [Source:MGI Symbol;Acc:MGI:1917040]	15	52575804	52593960	1	1.67526	1.64024e-10	2.31508e-09
ENSMUSG00000006463	Zdhhc24	zinc finger, DHHC domain containing 24 [Source:MGI Symbol;Acc:MGI:1917855]	19	4928696	4935425	1	1.67228	5.43343e-07	4.54393e-06
ENSMUSG00000074862	BC025920	cDNA sequence BC025920 [Source:MGI Symbol;Acc:MGI:2670983]	10	81442104	81456537	1	1.66981	0.00753867	0.0250016
ENSMUSG00000056131	Pgm3	phosphoglucomutase 3 [Source:MGI Symbol;Acc:MGI:97566]	9	86436430	86453895	-1	1.66972	7.85399e-16	2.01279e-14
ENSMUSG00000041354	Rgl2	ral guanine nucleotide dissociation stimulator-like 2 [Source:MGI Symbol;Acc:MGI:107483]	17	34148517	34156661	1	1.66939	2.28752e-17	6.79999e-16
ENSMUSG00000031824	6430548M08Rik	RIKEN cDNA 6430548M08 gene [Source:MGI Symbol;Acc:MGI:2443793]	8	120840891	120892045	1	1.669	2.26571e-13	4.50581e-12
ENSMUSG00000095159	Tubb4b-ps1	tubulin, beta 4B class IVB, pseudogene 1 [Source:MGI Symbol;Acc:MGI:3642800]	5	7229365	7230700	1	1.66722	3.153e-07	2.72981e-06
ENSMUSG00000073433	Arhgdig	Rho GDP dissociation inhibitor (GDI) gamma [Source:MGI Symbol;Acc:MGI:108430]	17	26418157	26426760	-1	1.66717	2.99206e-19	1.05315e-17
ENSMUSG00000030041	M1ap	meiosis 1 associated protein [Source:MGI Symbol;Acc:MGI:1315200]	6	82923883	83007290	1	1.66534	8.46345e-31	6.95492e-29
ENSMUSG00000029467	Atp2a2	ATPase, Ca++ transporting, cardiac muscle, slow twitch 2 [Source:MGI Symbol;Acc:MGI:88110]	5	122591576	122640288	-1	1.66221	3.71192e-40	4.88867e-38
ENSMUSG00000022546	Gpt	glutamic pyruvic transaminase, soluble [Source:MGI Symbol;Acc:MGI:95802]	15	76579916	76583886	1	1.66127	0.00151645	0.00622193
ENSMUSG00000103473	Gm37696	predicted gene, 37696 [Source:MGI Symbol;Acc:MGI:5610924]	3	61265970	61269318	-1	1.66085	0.00636876	0.021695
ENSMUSG00000040896	Kcnd3	potassium voltage-gated channel, Shal-related family, member 3 [Source:MGI Symbol;Acc:MGI:1928743]	3	105359646	105581318	1	1.65876	4.46614e-08	4.4498e-07
ENSMUSG00000028347	Tmeff1	transmembrane protein with EGF-like and two follistatin-like domains 1 [Source:MGI Symbol;Acc:MGI:1926810]	4	48585174	48663131	1	1.65756	1.57842e-16	4.34764e-15
ENSMUSG00000022098	Bmp1	bone morphogenetic protein 1 [Source:MGI Symbol;Acc:MGI:88176]	14	70711998	70757674	-1	1.65735	0.00112208	0.00476505
ENSMUSG00000026005	Rpe	ribulose-5-phosphate-3-epimerase [Source:MGI Symbol;Acc:MGI:1913896]	1	66739990	66758964	1	1.65416	1.30886e-10	1.87127e-09
ENSMUSG00000035158	Mitf	melanogenesis associated transcription factor [Source:MGI Symbol;Acc:MGI:104554]	6	97784013	97998310	1	1.65408	5.43913e-05	0.000315083
ENSMUSG00000033904	Ccp110	centriolar coiled coil protein 110 [Source:MGI Symbol;Acc:MGI:2141942]	7	118311775	118336247	1	1.65354	4.47882e-25	2.43361e-23
ENSMUSG00000072893	4933439C10Rik	RIKEN cDNA 4933439C10 gene [Source:MGI Symbol;Acc:MGI:1921726]	11	59396488	59404473	1	1.65139	0.000201268	0.00102684
ENSMUSG00000026856	Dolpp1	dolichyl pyrophosphate phosphatase 1 [Source:MGI Symbol;Acc:MGI:1914093]	2	30282266	30290541	1	1.6486	2.61916e-08	2.70302e-07
ENSMUSG00000019194	Scn1b	sodium channel, voltage-gated, type I, beta [Source:MGI Symbol;Acc:MGI:98247]	7	30815949	30826428	-1	1.64824	0.00282997	0.0107322
ENSMUSG00000035355	Kcnh4	potassium voltage-gated channel, subfamily H (eag-related), member 4 [Source:MGI Symbol;Acc:MGI:2156184]	11	100631202	100650768	-1	1.64598	0.00808367	0.0266468
ENSMUSG00000028519	Dab1	disabled 1 [Source:MGI Symbol;Acc:MGI:108554]	4	103476556	104602041	1	1.64243	1.8457e-14	4.18534e-13
ENSMUSG00000021278	Amn	amnionless [Source:MGI Symbol;Acc:MGI:1934943]	12	111237529	111242860	1	1.64019	0.00502795	0.0177025
ENSMUSG00000002068	Ccne1	cyclin E1 [Source:MGI Symbol;Acc:MGI:88316]	7	37797409	37806959	-1	1.63781	1.31929e-14	3.01571e-13
ENSMUSG00000019773	Fbxo5	F-box protein 5 [Source:MGI Symbol;Acc:MGI:1914391]	10	5749160	5755600	-1	1.63779	3.45493e-10	4.68039e-09
ENSMUSG00000027376	Prom2	prominin 2 [Source:MGI Symbol;Acc:MGI:2138997]	2	127368393	127383387	-1	1.63667	0.0101805	0.0323882
ENSMUSG00000019979	Apaf1	apoptotic peptidase activating factor 1 [Source:MGI Symbol;Acc:MGI:1306796]	10	90825173	90918632	-1	1.63505	4.01609e-19	1.40119e-17
ENSMUSG00000039081	Zfp503	zinc finger protein 503 [Source:MGI Symbol;Acc:MGI:1353644]	14	22034027	22039669	-1	1.63169	0.000164678	0.000856418
ENSMUSG00000036499	Eea1	early endosome antigen 1 [Source:MGI Symbol;Acc:MGI:2442192]	10	95776512	95881380	1	1.63118	8.97491e-17	2.52453e-15
ENSMUSG00000036862	Dchs1	dachsous cadherin related 1 [Source:MGI Symbol;Acc:MGI:2685011]	7	105402197	105436861	-1	1.62854	4.1528e-09	4.81565e-08
ENSMUSG00000041261	Car8	carbonic anhydrase 8 [Source:MGI Symbol;Acc:MGI:88253]	4	8143362	8239041	-1	1.62723	0.00279596	0.0106194
ENSMUSG00000033597	Caskin1	CASK interacting protein 1 [Source:MGI Symbol;Acc:MGI:2442952]	17	24707575	24727645	1	1.62707	3.21768e-12	5.63292e-11
ENSMUSG00000017499	Cdc6	cell division cycle 6 [Source:MGI Symbol;Acc:MGI:1345150]	11	98798627	98814766	1	1.62336	7.52266e-25	3.98942e-23
ENSMUSG00000057897	Camk2b	calcium/calmodulin-dependent protein kinase II, beta [Source:MGI Symbol;Acc:MGI:88257]	11	5919644	6016362	-1	1.62043	1.01179e-12	1.86137e-11
ENSMUSG00000042082	Arsb	arylsulfatase B [Source:MGI Symbol;Acc:MGI:88075]	13	93908138	94079524	1	1.61963	5.28915e-10	7.00768e-09
ENSMUSG00000029128	Rab28	RAB28, member RAS oncogene family [Source:MGI Symbol;Acc:MGI:1917285]	5	41782319	41865500	-1	1.61872	9.22776e-12	1.51663e-10
ENSMUSG00000073002	Vamp5	vesicle-associated membrane protein 5 [Source:MGI Symbol;Acc:MGI:1858622]	6	72345777	72357451	-1	1.61867	0.00781184	0.0258278
ENSMUSG00000005034	Prkacb	protein kinase, cAMP dependent, catalytic, beta [Source:MGI Symbol;Acc:MGI:97594]	3	146435329	146518745	-1	1.61797	3.44274e-22	1.52146e-20
ENSMUSG00000056612	Ppp1r14b	protein phosphatase 1, regulatory inhibitor subunit 14B [Source:MGI Symbol;Acc:MGI:107682]	19	6952336	6954692	1	1.61772	7.67692e-22	3.31173e-20
ENSMUSG00000011257	Pabpc4	poly(A) binding protein, cytoplasmic 4 [Source:MGI Symbol;Acc:MGI:2385206]	4	123156144	123192718	1	1.61702	4.93784e-31	4.10873e-29
ENSMUSG00000026430	Rassf5	Ras association (RalGDS/AF-6) domain family member 5 [Source:MGI Symbol;Acc:MGI:1926375]	1	131104147	131172995	-1	1.61648	0.00621823	0.0212624
ENSMUSG00000020848	Doc2b	double C2, beta [Source:MGI Symbol;Acc:MGI:1100497]	11	75659792	75686875	-1	1.61575	7.55587e-08	7.29081e-07
ENSMUSG00000085175	Gm11423	predicted gene 11423 [Source:MGI Symbol;Acc:MGI:3651335]	11	82670427	82671868	-1	1.61484	0.00680119	0.022948
ENSMUSG00000043252	Tmem64	transmembrane protein 64 [Source:MGI Symbol;Acc:MGI:2140359]	4	15265831	15286753	1	1.61453	1.18328e-20	4.76354e-19
ENSMUSG00000026930	Gpsm1	G-protein signalling modulator 1 (AGS3-like, C. elegans) [Source:MGI Symbol;Acc:MGI:1915089]	2	26205527	26238249	1	1.61392	9.37501e-17	2.62963e-15
ENSMUSG00000041870	Ankrd13a	ankyrin repeat domain 13a [Source:MGI Symbol;Acc:MGI:1915670]	5	114912738	114944261	1	1.61246	7.2369e-26	4.20819e-24
ENSMUSG00000031642	Sh3rf1	SH3 domain containing ring finger 1 [Source:MGI Symbol;Acc:MGI:1913066]	8	61676906	61849105	1	1.61234	0.000232969	0.00116937
ENSMUSG00000030225	Dera	deoxyribose-phosphate aldolase (putative) [Source:MGI Symbol;Acc:MGI:1913762]	6	137731544	137834338	1	1.61125	1.86813e-08	1.97614e-07
ENSMUSG00000038895	Zfp653	zinc finger protein 653 [Source:MGI Symbol;Acc:MGI:2442362]	9	21966707	21982672	-1	1.61074	1.9519e-08	2.05601e-07
ENSMUSG00000048582	Gja3	gap junction protein, alpha 3 [Source:MGI Symbol;Acc:MGI:95714]	14	57271917	57295557	-1	1.60871	1.76196e-05	0.000112887
ENSMUSG00000024873	Cnih2	cornichon family AMPA receptor auxiliary protein 2 [Source:MGI Symbol;Acc:MGI:1277225]	19	5142896	5148549	-1	1.60831	3.50197e-12	6.1091e-11
ENSMUSG00000033722	BC034090	cDNA sequence BC034090 [Source:MGI Symbol;Acc:MGI:2672904]	1	155088217	155120190	-1	1.60642	0.0129026	0.0396714
ENSMUSG00000035547	Capn5	calpain 5 [Source:MGI Symbol;Acc:MGI:1100859]	7	97770766	97827481	-1	1.60457	1.81193e-16	4.95652e-15
ENSMUSG00000036893	Ehmt1	euchromatic histone methyltransferase 1 [Source:MGI Symbol;Acc:MGI:1924933]	2	24679940	24809626	-1	1.60352	2.68284e-28	1.83346e-26
ENSMUSG00000021573	Tppp	tubulin polymerization promoting protein [Source:MGI Symbol;Acc:MGI:1920198]	13	74157526	74183872	1	1.60342	0.00972945	0.0311778
ENSMUSG00000031934	Panx1	pannexin 1 [Source:MGI Symbol;Acc:MGI:1860055]	9	14913424	14956774	-1	1.60275	2.79419e-22	1.24036e-20
ENSMUSG00000030493	Faap24	Fanconi anemia core complex associated protein 24 [Source:MGI Symbol;Acc:MGI:2142208]	7	35091577	35096261	-1	1.60105	2.4922e-09	2.9803e-08
ENSMUSG00000089762	Ier5l	immediate early response 5-like [Source:MGI Symbol;Acc:MGI:1919750]	2	30361549	30364231	-1	1.59924	1.71126e-07	1.5561e-06
ENSMUSG00000093803	Ppp2r3d	protein phosphatase 2 (formerly 2A), regulatory subunit B'', delta [Source:MGI Symbol;Acc:MGI:1335093]	9	124195827	124204759	1	1.59923	1.54685e-09	1.91784e-08
ENSMUSG00000049230	Gm9833	predicted gene 9833 [Source:MGI Symbol;Acc:MGI:3641855]	3	10153170	10157625	1	1.59921	4.59098e-06	3.29442e-05
ENSMUSG00000045176	Borcs6	BLOC-1 related complex subunit 6 [Source:MGI Symbol;Acc:MGI:1919173]	11	68950543	68952404	1	1.59661	5.77364e-05	0.000332523
ENSMUSG00000101609	Kcnq1ot1	KCNQ1 overlapping transcript 1 [Source:MGI Symbol;Acc:MGI:1926855]	7	142757195	142850286	-1	1.59081	0.00934276	0.030089
ENSMUSG00000046580	Gm7862	predicted gene 7862 [Source:MGI Symbol;Acc:MGI:3648002]	12	76199110	76199401	-1	1.58979	0.00130931	0.00547367
ENSMUSG00000063972	Nr6a1	nuclear receptor subfamily 6, group A, member 1 [Source:MGI Symbol;Acc:MGI:1352459]	2	38613382	38817700	-1	1.58928	4.22832e-27	2.67798e-25
ENSMUSG00000021217	Tshz3	teashirt zinc finger family member 3 [Source:MGI Symbol;Acc:MGI:2442819]	7	36397543	36472978	1	1.58714	0.00391261	0.0142145
ENSMUSG00000036111	Lmo1	LIM domain only 1 [Source:MGI Symbol;Acc:MGI:102812]	7	108737779	108774414	-1	1.58694	2.19006e-15	5.4037e-14
ENSMUSG00000073485	H3f3aos	H3.3 histone A, opposite strand [Source:MGI Symbol;Acc:MGI:3802006]	1	180641341	180644424	1	1.58608	0.00545342	0.0190134
ENSMUSG00000033590	Myo5c	myosin VC [Source:MGI Symbol;Acc:MGI:2442485]	9	75139302	75212733	1	1.58446	0.00487562	0.017256
ENSMUSG00000030494	Rhpn2	rhophilin, Rho GTPase binding protein 2 [Source:MGI Symbol;Acc:MGI:1289234]	7	35033595	35091714	1	1.57984	2.11192e-19	7.51338e-18
ENSMUSG00000019852	Arfgef3	ARFGEF family member 3 [Source:MGI Symbol;Acc:MGI:106387]	10	18457587	18619697	-1	1.57977	3.39143e-12	5.92145e-11
ENSMUSG00000041923	Nol4	nucleolar protein 4 [Source:MGI Symbol;Acc:MGI:2441684]	18	22826238	23174710	-1	1.57651	0.000656758	0.00296772
ENSMUSG00000002059	Rab34	RAB34, member RAS oncogene family [Source:MGI Symbol;Acc:MGI:104606]	11	78079256	78083019	1	1.57541	2.67145e-17	7.9176e-16
ENSMUSG00000026890	Lhx6	LIM homeobox protein 6 [Source:MGI Symbol;Acc:MGI:1306803]	2	35971965	35995420	-1	1.5748	1.75627e-10	2.46833e-09
ENSMUSG00000064090	Vrk2	vaccinia related kinase 2 [Source:MGI Symbol;Acc:MGI:1917172]	11	26421322	26543999	-1	1.57119	2.64733e-05	0.000163501
ENSMUSG00000005802	Slc30a4	solute carrier family 30 (zinc transporter), member 4 [Source:MGI Symbol;Acc:MGI:1345282]	2	122523153	122544583	-1	1.56968	1.58932e-16	4.37161e-15
ENSMUSG00000028649	Macf1	microtubule-actin crosslinking factor 1 [Source:MGI Symbol;Acc:MGI:108559]	4	123243426	123578153	-1	1.5675	2.09722e-31	1.81336e-29
ENSMUSG00000022211	Carmil3	capping protein regulator and myosin 1 linker 3 [Source:MGI Symbol;Acc:MGI:2448573]	14	55728108	55745729	1	1.56741	1.14482e-06	9.13235e-06
ENSMUSG00000025140	Pycr1	pyrroline-5-carboxylate reductase 1 [Source:MGI Symbol;Acc:MGI:2384795]	11	120526538	120534595	-1	1.56553	1.71249e-08	1.82119e-07
ENSMUSG00000046591	Ticrr	TOPBP1-interacting checkpoint and replication regulator [Source:MGI Symbol;Acc:MGI:1924261]	7	79309944	79347896	1	1.56025	2.25478e-16	6.10078e-15
ENSMUSG00000033948	Zswim5	zinc finger SWIM-type containing 5 [Source:MGI Symbol;Acc:MGI:1921714]	4	116734573	116846461	1	1.55792	2.46515e-32	2.32343e-30
ENSMUSG00000007946	Phox2a	paired-like homeobox 2a [Source:MGI Symbol;Acc:MGI:106633]	7	101467520	101471933	1	1.5578	0.00632397	0.0215683
ENSMUSG00000020396	Nefh	neurofilament, heavy polypeptide [Source:MGI Symbol;Acc:MGI:97309]	11	4888754	4898064	-1	1.55624	2.27889e-13	4.5275e-12
ENSMUSG00000034275	Igsf9b	immunoglobulin superfamily, member 9B [Source:MGI Symbol;Acc:MGI:2685354]	9	27210500	27268842	1	1.55465	5.03249e-15	1.20001e-13
ENSMUSG00000071647	Eml3	echinoderm microtubule associated protein like 3 [Source:MGI Symbol;Acc:MGI:2387612]	19	8906916	8918946	1	1.55439	1.50355e-10	2.13123e-09
ENSMUSG00000007589	Tinf2	Terf1 (TRF1)-interacting nuclear factor 2 [Source:MGI Symbol;Acc:MGI:107246]	14	55912146	55919277	-1	1.55181	1.01123e-24	5.30615e-23
ENSMUSG00000086342	Gm12932	predicted gene 12932 [Source:MGI Symbol;Acc:MGI:3651151]	4	124976650	124978740	-1	1.55085	0.0102677	0.0326222
ENSMUSG00000074283	Zfp109	zinc finger protein 109 [Source:MGI Symbol;Acc:MGI:1929099]	7	23926997	23936985	-1	1.55063	0.00165658	0.00672748
ENSMUSG00000038181	Chpf2	chondroitin polymerizing factor 2 [Source:MGI Symbol;Acc:MGI:1917522]	5	24791739	24799554	1	1.54885	5.10903e-05	0.000297891
ENSMUSG00000041718	Alg13	asparagine-linked glycosylation 13 [Source:MGI Symbol;Acc:MGI:1914824]	X	143100800	143157446	1	1.54645	3.48792e-22	1.53461e-20
ENSMUSG00000022707	Gbe1	glucan (1,4-alpha-), branching enzyme 1 [Source:MGI Symbol;Acc:MGI:1921435]	16	70110837	70366604	1	1.54473	5.93368e-09	6.73533e-08
ENSMUSG00000002897	Il17ra	interleukin 17 receptor A [Source:MGI Symbol;Acc:MGI:107399]	6	120440208	120464520	1	1.54422	9.48182e-15	2.19773e-13
ENSMUSG00000032872	Cyb5r4	cytochrome b5 reductase 4 [Source:MGI Symbol;Acc:MGI:2386848]	9	86904067	86959827	1	1.5432	5.22683e-18	1.66314e-16
ENSMUSG00000045211	Nudt18	nudix (nucleoside diphosphate linked moiety X)-type motif 18 [Source:MGI Symbol;Acc:MGI:2385853]	14	70815077	70820128	1	1.54306	5.3627e-09	6.11864e-08
ENSMUSG00000039474	Wfs1	wolframin ER transmembrane glycoprotein [Source:MGI Symbol;Acc:MGI:1328355]	5	37123448	37146549	-1	1.54282	2.45421e-08	2.53938e-07
ENSMUSG00000044496	2510039O18Rik	RIKEN cDNA 2510039O18 gene [Source:MGI Symbol;Acc:MGI:1924284]	4	148025352	148031771	1	1.54271	3.20794e-19	1.12516e-17
ENSMUSG00000036246	Gmip	Gem-interacting protein [Source:MGI Symbol;Acc:MGI:1926066]	8	70261329	70274520	1	1.54173	1.61456e-06	1.25572e-05
ENSMUSG00000038970	Lmtk2	lemur tyrosine kinase 2 [Source:MGI Symbol;Acc:MGI:3036247]	5	144037254	144125022	1	1.54101	6.05275e-20	2.27239e-18
ENSMUSG00000062421	Arf2	ADP-ribosylation factor 2 [Source:MGI Symbol;Acc:MGI:99595]	11	103857565	103876163	1	1.53992	1.71763e-17	5.14435e-16
ENSMUSG00000024892	Pcx	pyruvate carboxylase [Source:MGI Symbol;Acc:MGI:97520]	19	4560500	4671780	1	1.53983	2.56601e-27	1.63558e-25
ENSMUSG00000018566	Slc2a4	solute carrier family 2 (facilitated glucose transporter), member 4 [Source:MGI Symbol;Acc:MGI:95758]	11	69833365	69839014	-1	1.53865	0.00964642	0.0309567
ENSMUSG00000026883	Dab2ip	disabled 2 interacting protein [Source:MGI Symbol;Acc:MGI:1916851]	2	35448278	35621006	1	1.53835	4.81233e-17	1.387e-15
ENSMUSG00000031155	Pim2	proviral integration site 2 [Source:MGI Symbol;Acc:MGI:97587]	X	7744501	7749671	1	1.5328	7.55764e-14	1.59682e-12
ENSMUSG00000045664	Cdc42ep2	CDC42 effector protein (Rho GTPase binding) 2 [Source:MGI Symbol;Acc:MGI:1929744]	19	5965664	5974844	-1	1.53223	0.00487428	0.0172543
ENSMUSG00000043866	Taf10	TATA-box binding protein associated factor 10 [Source:MGI Symbol;Acc:MGI:1346320]	7	105388600	105393568	-1	1.53073	1.05236e-18	3.48223e-17
ENSMUSG00000032754	Slc8b1	solute carrier family 8 (sodium/lithium/calcium exchanger), member B1 [Source:MGI Symbol;Acc:MGI:2180781]	5	120649233	120672089	1	1.52755	2.28075e-11	3.54354e-10
ENSMUSG00000024590	Lmnb1	lamin B1 [Source:MGI Symbol;Acc:MGI:96795]	18	56840885	56886496	1	1.52733	6.26049e-29	4.44651e-27
ENSMUSG00000050148	Ubqln2	ubiquilin 2 [Source:MGI Symbol;Acc:MGI:1860283]	X	152281223	152284566	1	1.52727	5.51724e-12	9.36189e-11
ENSMUSG00000034311	Kif4	kinesin family member 4 [Source:MGI Symbol;Acc:MGI:108389]	X	99669343	99770820	1	1.52421	1.02519e-18	3.39799e-17
ENSMUSG00000039628	Hs3st6	heparan sulfate (glucosamine) 3-O-sulfotransferase 6 [Source:MGI Symbol;Acc:MGI:3580487]	17	24971962	24977658	1	1.52272	5.51807e-05	0.000319377
ENSMUSG00000073130	Gm1141	predicted gene 1141 [Source:MGI Symbol;Acc:MGI:2685987]	X	70964553	70984476	1	1.5227	1.44545e-09	1.8011e-08
ENSMUSG00000025762	Larp1b	La ribonucleoprotein domain family, member 1B [Source:MGI Symbol;Acc:MGI:1914604]	3	40904263	40994669	1	1.52162	1.18255e-21	5.05751e-20
ENSMUSG00000072640	Lyrm9	LYR motif containing 9 [Source:MGI Symbol;Acc:MGI:1913524]	11	78717410	78737696	1	1.51863	8.89163e-06	6.06614e-05
ENSMUSG00000009418	Nav1	neuron navigator 1 [Source:MGI Symbol;Acc:MGI:2183683]	1	135362318	135615843	-1	1.51774	7.85065e-11	1.15222e-09
ENSMUSG00000072825	Cep170b	centrosomal protein 170B [Source:MGI Symbol;Acc:MGI:2145043]	12	112686889	112713026	1	1.51711	8.65668e-13	1.60145e-11
ENSMUSG00000038943	Prc1	protein regulator of cytokinesis 1 [Source:MGI Symbol;Acc:MGI:1858961]	7	79944198	79966007	1	1.51612	1.01918e-21	4.36821e-20
ENSMUSG00000041741	Pde3a	phosphodiesterase 3A, cGMP inhibited [Source:MGI Symbol;Acc:MGI:1860764]	6	141194995	141453174	1	1.51591	6.75558e-06	4.73057e-05
ENSMUSG00000003382	Etv3	ets variant 3 [Source:MGI Symbol;Acc:MGI:1350926]	3	87432714	87447463	1	1.5144	1.01859e-12	1.87042e-11
ENSMUSG00000041287	Sox15	SRY (sex determining region Y)-box 15 [Source:MGI Symbol;Acc:MGI:98363]	11	69546140	69547553	1	1.51166	0.00512249	0.0179889
ENSMUSG00000057982	Zfp809	zinc finger protein 809 [Source:MGI Symbol;Acc:MGI:2143362]	9	22137010	22154650	1	1.51043	0.000585346	0.00267051
ENSMUSG00000026826	Nr4a2	nuclear receptor subfamily 4, group A, member 2 [Source:MGI Symbol;Acc:MGI:1352456]	2	56996842	57014015	-1	1.51034	0.00918868	0.0296986
ENSMUSG00000025511	Tspan4	tetraspanin 4 [Source:MGI Symbol;Acc:MGI:1928097]	7	141055153	141073340	1	1.50879	2.20922e-13	4.40227e-12
ENSMUSG00000069237	Fam8a1	family with sequence similarity 8, member A1 [Source:MGI Symbol;Acc:MGI:2145496]	13	46822998	46831532	1	1.50818	5.39781e-14	1.1605e-12
ENSMUSG00000025821	Zfp282	zinc finger protein 282 [Source:MGI Symbol;Acc:MGI:2141413]	6	47854138	47885419	1	1.50782	0.00040466	0.00191515
ENSMUSG00000109408	A930037H05Rik	RIKEN cDNA A930037H05 gene [Source:MGI Symbol;Acc:MGI:1925689]	11	119339614	119382124	-1	1.50767	0.00550468	0.0191719
ENSMUSG00000028700	Pomgnt1	protein O-linked mannose beta 1,2-N-acetylglucosaminyltransferase [Source:MGI Symbol;Acc:MGI:1915523]	4	115981037	116017046	1	1.50461	1.12925e-15	2.86811e-14
ENSMUSG00000028631	Kcnq4	potassium voltage-gated channel, subfamily Q, member 4 [Source:MGI Symbol;Acc:MGI:1926803]	4	120553335	120605809	-1	1.50441	0.00104355	0.0044707
ENSMUSG00000078453	Abracl	ABRA C-terminal like [Source:MGI Symbol;Acc:MGI:1920362]	10	17887008	17899036	-1	1.50408	0.00863338	0.0281812
ENSMUSG00000032598	Nckipsd	NCK interacting protein with SH3 domain [Source:MGI Symbol;Acc:MGI:1931834]	9	108685567	108696043	1	1.50131	7.00148e-08	6.79853e-07
ENSMUSG00000018377	Vezf1	vascular endothelial zinc finger 1 [Source:MGI Symbol;Acc:MGI:1313291]	11	87959105	87975555	1	1.50128	9.18433e-19	3.06458e-17
ENSMUSG00000117171	C230013L11Rik	RIKEN cDNA C230013L11 gene [Source:MGI Symbol;Acc:MGI:2442581]	17	28393631	28396656	-1	1.50117	0.00614027	0.0210284
ENSMUSG00000079470	Utp14b	UTP14B small subunit processome component [Source:MGI Symbol;Acc:MGI:2445092]	1	78635755	78649229	1	1.49794	3.47228e-08	3.51774e-07
ENSMUSG00000039252	Lgi2	leucine-rich repeat LGI family, member 2 [Source:MGI Symbol;Acc:MGI:2180196]	5	52690859	52723804	-1	1.49748	0.000194603	0.000996414
ENSMUSG00000028397	Kdm4c	lysine (K)-specific demethylase 4C [Source:MGI Symbol;Acc:MGI:1924054]	4	74160734	74324097	1	1.49709	1.9121e-07	1.72141e-06
ENSMUSG00000037795	N4bp2	NEDD4 binding protein 2 [Source:MGI Symbol;Acc:MGI:2684414]	5	65920864	65987451	1	1.49656	2.01808e-25	1.12105e-23
ENSMUSG00000006715	Gmnn	geminin [Source:MGI Symbol;Acc:MGI:1927344]	13	24935828	24945906	-1	1.49599	4.45389e-22	1.94669e-20
ENSMUSG00000005373	Mlxipl	MLX interacting protein-like [Source:MGI Symbol;Acc:MGI:1927999]	5	135118744	135167236	1	1.49564	5.69416e-10	7.51924e-09
ENSMUSG00000041771	Slc24a4	solute carrier family 24 (sodium/potassium/calcium exchanger), member 4 [Source:MGI Symbol;Acc:MGI:2447362]	12	102094992	102233350	1	1.49524	0.00158518	0.00647319
ENSMUSG00000022180	Slc7a8	solute carrier family 7 (cationic amino acid transporter, y+ system), member 8 [Source:MGI Symbol;Acc:MGI:1355323]	14	54959666	55019403	-1	1.49346	3.70233e-15	8.91382e-14
ENSMUSG00000006356	Crip2	cysteine rich protein 2 [Source:MGI Symbol;Acc:MGI:1915587]	12	113103856	113109126	1	1.49268	8.36437e-19	2.80037e-17
ENSMUSG00000026393	Nek7	NIMA (never in mitosis gene a)-related expressed kinase 7 [Source:MGI Symbol;Acc:MGI:1890645]	1	138410613	138547879	-1	1.49083	9.64294e-12	1.58095e-10
ENSMUSG00000073627	C130036L24Rik	RIKEN cDNA C130036L24 gene [Source:MGI Symbol;Acc:MGI:2441877]	1	86287296	86301513	1	1.48823	0.000261896	0.00130078
ENSMUSG00000038175	Mylip	myosin regulatory light chain interacting protein [Source:MGI Symbol;Acc:MGI:2388271]	13	45543218	45565498	1	1.48662	2.55957e-07	2.25031e-06
ENSMUSG00000002221	Paxip1	PAX interacting (with transcription-activation domain) protein 1 [Source:MGI Symbol;Acc:MGI:1890430]	5	27945078	27996689	-1	1.48375	1.72852e-19	6.2049e-18
ENSMUSG00000020099	Unc5b	unc-5 netrin receptor B [Source:MGI Symbol;Acc:MGI:894703]	10	60598372	60667360	-1	1.48347	1.44503e-16	4.008e-15
ENSMUSG00000054452	Tle5	TLE family member 5, transcriptional modulator [Source:MGI Symbol;Acc:MGI:95806]	10	81395322	81402196	1	1.48256	3.49556e-20	1.34983e-18
ENSMUSG00000033705	Stard9	START domain containing 9 [Source:MGI Symbol;Acc:MGI:3045258]	2	120459602	120562376	1	1.48112	2.71819e-10	3.72804e-09
ENSMUSG00000030124	Lag3	lymphocyte-activation gene 3 [Source:MGI Symbol;Acc:MGI:106588]	6	124881324	124888668	-1	1.47922	0.00194527	0.00773249
ENSMUSG00000009628	Tex15	testis expressed gene 15 [Source:MGI Symbol;Acc:MGI:1934816]	8	34006766	34075610	1	1.47899	6.66224e-19	2.26482e-17
ENSMUSG00000096655	1700065D16Rik	RIKEN cDNA 1700065D16 gene [Source:MGI Symbol;Acc:MGI:1920660]	9	95737471	95740375	-1	1.47856	0.00919463	0.029713
ENSMUSG00000059791	Nrm	nurim (nuclear envelope membrane protein) [Source:MGI Symbol;Acc:MGI:2146855]	17	36172210	36176294	1	1.47847	0.000283193	0.00139575
ENSMUSG00000040455	Usp45	ubiquitin specific petidase 45 [Source:MGI Symbol;Acc:MGI:101850]	4	21767156	21837872	1	1.478	2.23918e-05	0.000140375
ENSMUSG00000020241	Col6a2	collagen, type VI, alpha 2 [Source:MGI Symbol;Acc:MGI:88460]	10	76431596	76459464	-1	1.47406	9.99029e-06	6.73481e-05
ENSMUSG00000068876	Cgn	cingulin [Source:MGI Symbol;Acc:MGI:1927237]	3	94667376	94693826	-1	1.47394	5.66828e-20	2.13899e-18
ENSMUSG00000027257	Pacsin3	protein kinase C and casein kinase substrate in neurons 3 [Source:MGI Symbol;Acc:MGI:1891410]	2	91086299	91095024	1	1.46578	1.72753e-06	1.33523e-05
ENSMUSG00000035829	Ppp1r26	protein phosphatase 1, regulatory subunit 26 [Source:MGI Symbol;Acc:MGI:2685193]	2	28336812	28345520	1	1.4657	2.02589e-12	3.6166e-11
ENSMUSG00000003581	Rnf215	ring finger protein 215 [Source:MGI Symbol;Acc:MGI:1918923]	11	4085202	4091172	1	1.46557	0.00274947	0.0104628
ENSMUSG00000026825	Dnm1	dynamin 1 [Source:MGI Symbol;Acc:MGI:107384]	2	32198483	32243350	-1	1.46402	2.57105e-08	2.65475e-07
ENSMUSG00000036327	Qsox2	quiescin Q6 sulfhydryl oxidase 2 [Source:MGI Symbol;Acc:MGI:2387194]	2	26098649	26127537	-1	1.46395	4.10471e-14	8.95069e-13
ENSMUSG00000037349	Nudt22	nudix (nucleoside diphosphate linked moiety X)-type motif 22 [Source:MGI Symbol;Acc:MGI:1915573]	19	6970386	6973485	-1	1.46361	5.89897e-05	0.000338858
ENSMUSG00000031563	Wwc2	WW, C2 and coiled-coil domain containing 2 [Source:MGI Symbol;Acc:MGI:1261872]	8	48276994	48443959	-1	1.46178	3.2422e-28	2.20061e-26
ENSMUSG00000078202	Nrarp	Notch-regulated ankyrin repeat protein [Source:MGI Symbol;Acc:MGI:1914372]	2	25070770	25073351	1	1.46059	4.25519e-05	0.000252767
ENSMUSG00000072437	Nanos1	nanos C2HC-type zinc finger 1 [Source:MGI Symbol;Acc:MGI:2669254]	19	60744425	60748352	1	1.4539	1.26804e-17	3.8559e-16
ENSMUSG00000000142	Axin2	axin 2 [Source:MGI Symbol;Acc:MGI:1270862]	11	108811175	108841609	1	1.44978	1.26203e-14	2.89251e-13
ENSMUSG00000033022	Cdo1	cysteine dioxygenase 1, cytosolic [Source:MGI Symbol;Acc:MGI:105925]	18	46846260	46861462	-1	1.44794	0.000548599	0.00251266
ENSMUSG00000020439	Smtn	smoothelin [Source:MGI Symbol;Acc:MGI:1354727]	11	3467523	3490612	-1	1.44771	2.62904e-05	0.000162473
ENSMUSG00000079033	Mef2b	myocyte enhancer factor 2B [Source:MGI Symbol;Acc:MGI:104526]	8	70592361	70620138	1	1.44703	9.74188e-12	1.59585e-10
ENSMUSG00000042589	Cux2	cut-like homeobox 2 [Source:MGI Symbol;Acc:MGI:107321]	5	121994429	122188165	-1	1.4454	3.42861e-08	3.47527e-07
ENSMUSG00000037784	Dzip1l	DAZ interacting protein 1-like [Source:MGI Symbol;Acc:MGI:1919757]	9	99511549	99551309	1	1.44391	1.24385e-06	9.86697e-06
ENSMUSG00000045639	Zfp629	zinc finger protein 629 [Source:MGI Symbol;Acc:MGI:2444524]	7	127206203	127214969	-1	1.44316	0.000405863	0.00191902
ENSMUSG00000047417	Rexo1	REX1, RNA exonuclease 1 [Source:MGI Symbol;Acc:MGI:1914182]	10	80376756	80397394	-1	1.44294	1.66367e-13	3.36919e-12
ENSMUSG00000027469	Tpx2	TPX2, microtubule-associated [Source:MGI Symbol;Acc:MGI:1919369]	2	152689884	152737241	1	1.44041	2.7669e-25	1.52425e-23
ENSMUSG00000035781	R3hdm4	R3H domain containing 4 [Source:MGI Symbol;Acc:MGI:1924814]	10	79745886	79757042	-1	1.43963	3.13016e-10	4.27244e-09
ENSMUSG00000021408	Ripk1	receptor (TNFRSF)-interacting serine-threonine kinase 1 [Source:MGI Symbol;Acc:MGI:108212]	13	34186346	34221130	1	1.43945	8.05983e-06	5.54814e-05
ENSMUSG00000007850	Hnrnph1	heterogeneous nuclear ribonucleoprotein H1 [Source:MGI Symbol;Acc:MGI:1891925]	11	50267817	50277355	1	1.43699	1.64558e-25	9.27072e-24
ENSMUSG00000020806	Rhbdf2	rhomboid 5 homolog 2 [Source:MGI Symbol;Acc:MGI:2442473]	11	116488991	116517845	-1	1.43597	4.43019e-19	1.54026e-17
ENSMUSG00000043998	Mgat2	mannoside acetylglucosaminyltransferase 2 [Source:MGI Symbol;Acc:MGI:2384966]	12	69230931	69233544	1	1.43499	1.18872e-08	1.29463e-07
ENSMUSG00000039470	Zdhhc2	zinc finger, DHHC domain containing 2 [Source:MGI Symbol;Acc:MGI:1923452]	8	40876856	40963309	1	1.43488	0.00338574	0.0125409
ENSMUSG00000038037	Socs1	suppressor of cytokine signaling 1 [Source:MGI Symbol;Acc:MGI:1354910]	16	10600104	10603400	-1	1.43455	2.97276e-09	3.519e-08
ENSMUSG00000024304	Cdh2	cadherin 2 [Source:MGI Symbol;Acc:MGI:88355]	18	16721934	16942303	-1	1.43435	1.91061e-10	2.67015e-09
ENSMUSG00000057265	Bbof1	basal body orientation factor 1 [Source:MGI Symbol;Acc:MGI:1920123]	12	84455845	84489661	1	1.43213	0.00700966	0.0235435
ENSMUSG00000002324	Rec8	REC8 meiotic recombination protein [Source:MGI Symbol;Acc:MGI:1929645]	14	55855494	55862852	1	1.43041	2.62963e-12	4.62792e-11
ENSMUSG00000040466	Blvrb	biliverdin reductase B (flavin reductase (NADPH)) [Source:MGI Symbol;Acc:MGI:2385271]	7	27147403	27165569	1	1.42942	0.00111282	0.00473383
ENSMUSG00000021702	Thbs4	thrombospondin 4 [Source:MGI Symbol;Acc:MGI:1101779]	13	92888098	92931326	-1	1.42843	0.00268369	0.0102438
ENSMUSG00000066880	Zfp617	zinc finger protein 617 [Source:MGI Symbol;Acc:MGI:2684459]	8	72662479	72688473	1	1.42837	0.00170022	0.00687786
ENSMUSG00000029326	Enoph1	enolase-phosphatase 1 [Source:MGI Symbol;Acc:MGI:1915120]	5	100187844	100216619	1	1.42827	8.71268e-14	1.8255e-12
ENSMUSG00000025359	Pmel	premelanosome protein [Source:MGI Symbol;Acc:MGI:98301]	10	128540064	128556107	1	1.42824	4.24413e-08	4.2499e-07
ENSMUSG00000032815	Fanca	Fanconi anemia, complementation group A [Source:MGI Symbol;Acc:MGI:1341823]	8	123995039	124045315	-1	1.42543	7.54098e-18	2.35798e-16
ENSMUSG00000059970	Hspa2	heat shock protein 2 [Source:MGI Symbol;Acc:MGI:96243]	12	76450950	76453712	1	1.42539	1.54566e-15	3.86164e-14
ENSMUSG00000030000	Add2	adducin 2 (beta) [Source:MGI Symbol;Acc:MGI:87919]	6	86005663	86101391	1	1.42363	0.00206809	0.00815133
ENSMUSG00000020471	Pold2	polymerase (DNA directed), delta 2, regulatory subunit [Source:MGI Symbol;Acc:MGI:1097163]	11	5822180	5828292	-1	1.42361	1.01171e-19	3.73974e-18
ENSMUSG00000035011	Zbtb7a	zinc finger and BTB domain containing 7a [Source:MGI Symbol;Acc:MGI:1335091]	10	80971054	80988829	1	1.4217	1.30877e-07	1.21341e-06
ENSMUSG00000022763	Aifm3	apoptosis-inducing factor, mitochondrion-associated 3 [Source:MGI Symbol;Acc:MGI:1919418]	16	17307475	17325349	1	1.42131	1.76082e-19	6.30945e-18
ENSMUSG00000009092	Derl3	Der1-like domain family, member 3 [Source:MGI Symbol;Acc:MGI:1917627]	10	75729247	75731775	1	1.42123	3.71953e-08	3.74533e-07
ENSMUSG00000015189	Casd1	CAS1 domain containing 1 [Source:MGI Symbol;Acc:MGI:2384865]	6	4600839	4643355	1	1.42105	0.0106213	0.0335652
ENSMUSG00000099681	1700052K11Rik	RIKEN cDNA 1700052K11 gene [Source:MGI Symbol;Acc:MGI:1920681]	11	105068552	105072259	-1	1.42056	0.00514956	0.0180776
ENSMUSG00000039824	Myl6b	myosin, light polypeptide 6B [Source:MGI Symbol;Acc:MGI:1917789]	10	128330026	128334554	-1	1.42029	9.14477e-11	1.33037e-09
ENSMUSG00000063632	Sox11	SRY (sex determining region Y)-box 11 [Source:MGI Symbol;Acc:MGI:98359]	12	27384263	27392573	-1	1.41907	7.60864e-08	7.33461e-07
ENSMUSG00000002384	Bmp8b	bone morphogenetic protein 8b [Source:MGI Symbol;Acc:MGI:107335]	4	122998958	123025892	1	1.41866	0.0053319	0.0186387
ENSMUSG00000097309	Gm17249	predicted gene, 17249 [Source:MGI Symbol;Acc:MGI:4936883]	10	84454205	84458442	-1	1.41753	0.00899222	0.0291536
ENSMUSG00000029598	Plbd2	phospholipase B domain containing 2 [Source:MGI Symbol;Acc:MGI:1919022]	5	120621347	120641690	-1	1.41585	2.71311e-15	6.62845e-14
ENSMUSG00000053093	Myh7	myosin, heavy polypeptide 7, cardiac muscle, beta [Source:MGI Symbol;Acc:MGI:2155600]	14	55208141	55232083	-1	1.41478	2.4582e-05	0.000152913
ENSMUSG00000046230	Vps13a	vacuolar protein sorting 13A [Source:MGI Symbol;Acc:MGI:2444304]	19	16592730	16758297	-1	1.41268	3.14067e-17	9.19861e-16
ENSMUSG00000025358	Cdk2	cyclin-dependent kinase 2 [Source:MGI Symbol;Acc:MGI:104772]	10	128533808	128540900	-1	1.41215	1.59407e-21	6.73065e-20
ENSMUSG00000025470	Zfp511	zinc finger protein 511 [Source:MGI Symbol;Acc:MGI:1917002]	7	139616304	139620515	1	1.41093	4.47441e-05	0.000264592
ENSMUSG00000020246	Hcfc2	host cell factor C2 [Source:MGI Symbol;Acc:MGI:1915183]	10	82531994	82578262	1	1.41078	9.64727e-18	2.9699e-16
ENSMUSG00000018666	Cbx1	chromobox 1 [Source:MGI Symbol;Acc:MGI:105369]	11	96679953	96699466	1	1.40967	6.97306e-15	1.64305e-13
ENSMUSG00000112808	Gm4739	predicted gene 4739 [Source:MGI Symbol;Acc:MGI:3642984]	10	25983687	25984319	1	1.40918	7.07923e-06	4.92771e-05
ENSMUSG00000035164	Zc3h12c	zinc finger CCCH type containing 12C [Source:MGI Symbol;Acc:MGI:3026959]	9	52022644	52079872	-1	1.40888	0.00104981	0.00449366
ENSMUSG00000001576	Ergic1	endoplasmic reticulum-golgi intermediate compartment (ERGIC) 1 [Source:MGI Symbol;Acc:MGI:1914708]	17	26780463	26875908	1	1.40856	6.58489e-26	3.85158e-24
ENSMUSG00000073144	4930599N23Rik	RIKEN cDNA 4930599N23 gene [Source:MGI Symbol;Acc:MGI:1922629]	6	39095407	39125246	1	1.40698	0.00944705	0.0303806
ENSMUSG00000066652	Lefty2	left-right determination factor 2 [Source:MGI Symbol;Acc:MGI:2443573]	1	180720673	180726668	1	1.4057	0.0105071	0.0332835
ENSMUSG00000022533	Atp13a3	ATPase type 13A3 [Source:MGI Symbol;Acc:MGI:2685387]	16	30131241	30224793	-1	1.40563	1.76675e-22	8.00351e-21
ENSMUSG00000043090	Zfp866	zinc finger protein 866 [Source:MGI Symbol;Acc:MGI:3584369]	8	70213976	70243828	-1	1.40452	3.28348e-07	2.8403e-06
ENSMUSG00000039693	Msantd3	Myb/SANT-like DNA-binding domain containing 3 [Source:MGI Symbol;Acc:MGI:1913915]	4	48539935	48561919	1	1.40404	2.95658e-17	8.71074e-16
ENSMUSG00000004843	Chmp2b	charged multivesicular body protein 2B [Source:MGI Symbol;Acc:MGI:1916192]	16	65336014	65359612	-1	1.40304	2.03593e-11	3.17806e-10
ENSMUSG00000007670	Khsrp	KH-type splicing regulatory protein [Source:MGI Symbol;Acc:MGI:1336214]	17	57328051	57338522	-1	1.40197	1.3174e-20	5.28208e-19
ENSMUSG00000027198	Ext2	exostosin glycosyltransferase 2 [Source:MGI Symbol;Acc:MGI:108050]	2	93491373	93652913	-1	1.40181	1.64981e-15	4.10635e-14
ENSMUSG00000008976	Gabpa	GA repeat binding protein, alpha [Source:MGI Symbol;Acc:MGI:95610]	16	84631813	84660667	1	1.40121	1.80539e-16	4.94541e-15
ENSMUSG00000027285	Haus2	HAUS augmin-like complex, subunit 2 [Source:MGI Symbol;Acc:MGI:1913546]	2	120439864	120452041	1	1.40121	1.27221e-08	1.38028e-07
ENSMUSG00000028773	Fabp3	fatty acid binding protein 3, muscle and heart [Source:MGI Symbol;Acc:MGI:95476]	4	130202388	130209256	1	1.4007	0.00254346	0.00978182
ENSMUSG00000000581	C1d	C1D nuclear receptor co-repressor [Source:MGI Symbol;Acc:MGI:1927354]	11	17207579	17219176	1	1.39954	3.50971e-11	5.32806e-10
ENSMUSG00000055302	Mrfap1	Morf4 family associated protein 1 [Source:MGI Symbol;Acc:MGI:1914818]	5	36952211	36954116	-1	1.39867	1.38058e-25	7.86692e-24
ENSMUSG00000001270	Ckb	creatine kinase, brain [Source:MGI Symbol;Acc:MGI:88407]	12	111635795	111638772	-1	1.39756	1.6979e-05	0.00010917
ENSMUSG00000032777	Gtf3c1	general transcription factor III C 1 [Source:MGI Symbol;Acc:MGI:107887]	7	125240126	125306952	-1	1.39637	1.2087e-25	6.94724e-24
ENSMUSG00000041308	Sntb2	syntrophin, basic 2 [Source:MGI Symbol;Acc:MGI:101771]	8	107662382	107746346	1	1.39579	2.93336e-16	7.84083e-15
ENSMUSG00000037416	Dmxl1	Dmx-like 1 [Source:MGI Symbol;Acc:MGI:2443926]	18	49965737	50098540	1	1.39536	6.11493e-13	1.15597e-11
ENSMUSG00000063808	Gpatch1	G patch domain containing 1 [Source:MGI Symbol;Acc:MGI:1914721]	7	34975961	35017865	-1	1.3931	3.31092e-09	3.88691e-08
ENSMUSG00000036782	Klhl13	kelch-like 13 [Source:MGI Symbol;Acc:MGI:1914705]	X	23085510	23231321	-1	1.39192	1.49866e-11	2.39967e-10
ENSMUSG00000024598	Fbn2	fibrillin 2 [Source:MGI Symbol;Acc:MGI:95490]	18	58141695	58343559	-1	1.3904	1.38523e-22	6.31835e-21
ENSMUSG00000032511	Scn5a	sodium channel, voltage-gated, type V, alpha [Source:MGI Symbol;Acc:MGI:98251]	9	119312474	119408082	-1	1.38986	5.22839e-19	1.7958e-17
ENSMUSG00000031887	Tradd	TNFRSF1A-associated via death domain [Source:MGI Symbol;Acc:MGI:109200]	8	105984918	105991241	-1	1.38894	0.00185724	0.00743009
ENSMUSG00000026972	Arrdc1	arrestin domain containing 1 [Source:MGI Symbol;Acc:MGI:2446136]	2	24815364	24825264	-1	1.38889	3.37811e-10	4.58569e-09
ENSMUSG00000055675	Kbtbd11	kelch repeat and BTB (POZ) domain containing 11 [Source:MGI Symbol;Acc:MGI:1922151]	8	15061025	15083333	1	1.38806	0.00695567	0.0233938
ENSMUSG00000034781	Gna11	guanine nucleotide binding protein, alpha 11 [Source:MGI Symbol;Acc:MGI:95766]	10	81364558	81381024	-1	1.38362	2.07799e-23	1.00547e-21
ENSMUSG00000042029	Ncapg2	non-SMC condensin II complex, subunit G2 [Source:MGI Symbol;Acc:MGI:1923294]	12	116369022	116427351	1	1.38345	4.85445e-19	1.67896e-17
ENSMUSG00000027371	Fahd2a	fumarylacetoacetate hydrolase domain containing 2A [Source:MGI Symbol;Acc:MGI:1915376]	2	127278135	127286485	-1	1.38325	0.00164652	0.0066962
ENSMUSG00000074405	Zfp865	zinc finger protein 865 [Source:MGI Symbol;Acc:MGI:2442656]	7	5023375	5039767	1	1.38243	1.2071e-06	9.60121e-06
ENSMUSG00000021187	Tc2n	tandem C2 domains, nuclear [Source:MGI Symbol;Acc:MGI:1921663]	12	101611702	101684782	-1	1.38191	0.0107824	0.0340149
ENSMUSG00000035769	Xylb	xylulokinase homolog (H. influenzae) [Source:MGI Symbol;Acc:MGI:2142985]	9	119186447	119222863	1	1.38111	6.25174e-14	1.33543e-12
ENSMUSG00000021373	Cap2	CAP, adenylate cyclase-associated protein, 2 (yeast) [Source:MGI Symbol;Acc:MGI:1914502]	13	46655324	46803757	1	1.37852	0.000344301	0.0016599
ENSMUSG00000070737	Tmem35b	transmembrane protein 35B [Source:MGI Symbol;Acc:MGI:3758095]	4	127017484	127023437	1	1.37847	0.00937743	0.0301762
ENSMUSG00000079418	Atg4a	autophagy related 4A, cysteine peptidase [Source:MGI Symbol;Acc:MGI:2147903]	X	139857656	139947266	1	1.37815	0.000298689	0.00146198
ENSMUSG00000045160	Bola3	bolA-like 3 (E. coli) [Source:MGI Symbol;Acc:MGI:1925903]	6	83326129	83337118	1	1.3781	0.000334189	0.00161664
ENSMUSG00000032997	Chpf	chondroitin polymerizing factor [Source:MGI Symbol;Acc:MGI:106576]	1	75451213	75455951	-1	1.37779	7.20146e-06	5.00579e-05
ENSMUSG00000031681	Smad1	SMAD family member 1 [Source:MGI Symbol;Acc:MGI:109452]	8	80065024	80126147	-1	1.37719	4.23683e-14	9.2085e-13
ENSMUSG00000027367	Stard7	START domain containing 7 [Source:MGI Symbol;Acc:MGI:2139090]	2	127112138	127140852	1	1.37687	5.31945e-26	3.12982e-24
ENSMUSG00000075595	Zfp652	zinc finger protein 652 [Source:MGI Symbol;Acc:MGI:2442221]	11	95603499	95725941	1	1.37674	1.11172e-16	3.10515e-15
ENSMUSG00000034854	Mfsd12	major facilitator superfamily domain containing 12 [Source:MGI Symbol;Acc:MGI:3604804]	10	81193325	81202059	1	1.37581	6.21408e-06	4.37449e-05
ENSMUSG00000018405	Mrm1	mitochondrial rRNA methyltransferase 1 [Source:MGI Symbol;Acc:MGI:2443470]	11	84703887	84710341	-1	1.37529	1.96889e-06	1.50539e-05
ENSMUSG00000041936	Agrn	agrin [Source:MGI Symbol;Acc:MGI:87961]	4	156249747	156281945	-1	1.37387	5.59467e-16	1.45821e-14
ENSMUSG00000015653	Steap2	six transmembrane epithelial antigen of prostate 2 [Source:MGI Symbol;Acc:MGI:1921301]	5	5714829	5744578	-1	1.37376	2.00348e-08	2.10465e-07
ENSMUSG00000024875	Yif1a	Yip1 interacting factor homolog A (S. cerevisiae) [Source:MGI Symbol;Acc:MGI:1915340]	19	5138566	5142909	1	1.37335	1.2886e-05	8.49116e-05
ENSMUSG00000051455	Meioc	meiosis specific with coiled-coil domain [Source:MGI Symbol;Acc:MGI:2686410]	11	102554542	102573063	1	1.37261	4.57831e-07	3.87112e-06
ENSMUSG00000054717	Hmgb2	high mobility group box 2 [Source:MGI Symbol;Acc:MGI:96157]	8	57964941	57969033	1	1.37056	8.38648e-22	3.61e-20
ENSMUSG00000032688	Malt1	MALT1 paracaspase [Source:MGI Symbol;Acc:MGI:2445027]	18	65564009	65612138	1	1.37044	3.47696e-10	4.70703e-09
ENSMUSG00000027478	Dnmt3b	DNA methyltransferase 3B [Source:MGI Symbol;Acc:MGI:1261819]	2	153491370	153529650	1	1.36873	4.11978e-28	2.76791e-26
ENSMUSG00000045896	Paip2b	poly(A) binding protein interacting protein 2B [Source:MGI Symbol;Acc:MGI:2386865]	6	83782383	83808723	-1	1.36643	1.34225e-15	3.38747e-14
ENSMUSG00000074671	Tspyl3	TSPY-like 3 [Source:MGI Symbol;Acc:MGI:2139328]	2	153064290	153067361	-1	1.36528	0.0101291	0.0322636
ENSMUSG00000007888	Crlf1	cytokine receptor-like factor 1 [Source:MGI Symbol;Acc:MGI:1340030]	8	70945808	70956731	1	1.36373	3.86437e-12	6.70599e-11
ENSMUSG00000037224	Zfyve28	zinc finger, FYVE domain containing 28 [Source:MGI Symbol;Acc:MGI:2684992]	5	34352237	34445793	-1	1.3601	3.45046e-10	4.67752e-09
ENSMUSG00000099997	Tubb4b-ps2	tubulin, beta 4B class IVB, pseudogene 2 [Source:MGI Symbol;Acc:MGI:3723458]	1	24633168	24634504	-1	1.35996	0.00562622	0.0195336
ENSMUSG00000022855	Senp2	SUMO/sentrin specific peptidase 2 [Source:MGI Symbol;Acc:MGI:1923076]	16	21828234	21868019	1	1.35801	1.29117e-13	2.65539e-12
ENSMUSG00000050890	Pdik1l	PDLIM1 interacting kinase 1 like [Source:MGI Symbol;Acc:MGI:2385213]	4	134002313	134015206	-1	1.35684	4.62735e-06	3.31499e-05
ENSMUSG00000042489	Clspn	claspin [Source:MGI Symbol;Acc:MGI:2445153]	4	126450728	126487696	1	1.3561	3.2669e-26	1.98076e-24
ENSMUSG00000032050	Rdx	radixin [Source:MGI Symbol;Acc:MGI:97887]	9	51958473	52011763	1	1.35607	1.02077e-19	3.76015e-18
ENSMUSG00000026659	Dusp12	dual specificity phosphatase 12 [Source:MGI Symbol;Acc:MGI:1890614]	1	170701067	170713109	-1	1.35522	0.010358	0.0328742
ENSMUSG00000028068	Iqgap3	IQ motif containing GTPase activating protein 3 [Source:MGI Symbol;Acc:MGI:3028642]	3	87989278	88028355	1	1.35393	1.02062e-09	1.29776e-08
ENSMUSG00000096687	Mfsd4b4	major facilitator superfamily domain containing 4B4 [Source:MGI Symbol;Acc:MGI:3035041]	10	39766009	39775234	-1	1.35318	5.87144e-07	4.8815e-06
ENSMUSG00000024743	Syt7	synaptotagmin VII [Source:MGI Symbol;Acc:MGI:1859545]	19	10366454	10430544	1	1.35274	4.13784e-06	2.99342e-05
ENSMUSG00000055334	Snupn	snurportin 1 [Source:MGI Symbol;Acc:MGI:1913319]	9	56858162	56890490	1	1.35152	3.29689e-09	3.87273e-08
ENSMUSG00000001157	Gmcl1	germ cell-less, spermatogenesis associated 1 [Source:MGI Symbol;Acc:MGI:1345156]	6	86668750	86710365	-1	1.35006	2.01692e-13	4.03931e-12
ENSMUSG00000046985	Tapt1	transmembrane anterior posterior transformation 1 [Source:MGI Symbol;Acc:MGI:2683537]	5	44332496	44383968	-1	1.34974	7.35019e-10	9.55381e-09
ENSMUSG00000035266	Helq	helicase, POLQ-like [Source:MGI Symbol;Acc:MGI:2176740]	5	100910011	100946464	-1	1.3478	4.56174e-06	3.27743e-05
ENSMUSG00000042686	Jph1	junctophilin 1 [Source:MGI Symbol;Acc:MGI:1891495]	1	17034784	17168113	-1	1.34663	5.90676e-13	1.11981e-11
ENSMUSG00000031823	Zdhhc7	zinc finger, DHHC domain containing 7 [Source:MGI Symbol;Acc:MGI:2142662]	8	120807629	120828221	-1	1.34527	2.66382e-08	2.74626e-07
ENSMUSG00000025856	Pdgfa	platelet derived growth factor, alpha [Source:MGI Symbol;Acc:MGI:97527]	5	138961769	138983125	-1	1.34514	5.42778e-16	1.42592e-14
ENSMUSG00000041781	Cpsf2	cleavage and polyadenylation specific factor 2 [Source:MGI Symbol;Acc:MGI:1861601]	12	101942247	101972683	1	1.34483	9.49585e-19	3.16322e-17
ENSMUSG00000028661	Epha8	Eph receptor A8 [Source:MGI Symbol;Acc:MGI:109378]	4	136656730	136684127	-1	1.34474	8.39074e-12	1.38709e-10
ENSMUSG00000038976	Ppp1r9b	protein phosphatase 1, regulatory subunit 9B [Source:MGI Symbol;Acc:MGI:2387581]	11	94881861	94897725	1	1.34428	2.20325e-15	5.4295e-14
ENSMUSG00000025316	Banp	BTG3 associated nuclear protein [Source:MGI Symbol;Acc:MGI:1889023]	8	122676489	122755997	1	1.34306	2.14954e-07	1.91437e-06
ENSMUSG00000036466	Megf11	multiple EGF-like-domains 11 [Source:MGI Symbol;Acc:MGI:1920951]	9	64292908	64616487	1	1.34262	0.0152263	0.0456377
ENSMUSG00000022602	Arc	activity regulated cytoskeletal-associated protein [Source:MGI Symbol;Acc:MGI:88067]	15	74540932	74544419	-1	1.34184	6.95322e-12	1.16691e-10
ENSMUSG00000047036	Zfp445	zinc finger protein 445 [Source:MGI Symbol;Acc:MGI:2143340]	9	122673594	122695071	-1	1.34166	7.00467e-08	6.79853e-07
ENSMUSG00000024797	Vps51	VPS51 GARP complex subunit [Source:MGI Symbol;Acc:MGI:1915755]	19	6117872	6127261	-1	1.3394	5.56647e-16	1.45658e-14
ENSMUSG00000039911	Spsb1	splA/ryanodine receptor domain and SOCS box containing 1 [Source:MGI Symbol;Acc:MGI:1921896]	4	149980740	150039500	-1	1.3376	1.03441e-05	6.94038e-05
ENSMUSG00000036438	Calm2	calmodulin 2 [Source:MGI Symbol;Acc:MGI:103250]	17	87740840	87754363	-1	1.33746	1.77577e-25	9.89208e-24
ENSMUSG00000032369	Plscr1	phospholipid scramblase 1 [Source:MGI Symbol;Acc:MGI:893575]	9	92131803	92154331	1	1.3374	0.000645463	0.002922
ENSMUSG00000034653	Ythdc2	YTH domain containing 2 [Source:MGI Symbol;Acc:MGI:2448561]	18	44960813	45022791	1	1.33632	1.0754e-11	1.75298e-10
ENSMUSG00000080893	Ndufa12-ps	NADH:ubiquinone oxidoreductase subunit A12, pseudogene [Source:MGI Symbol;Acc:MGI:3801934]	5	130217236	130217637	1	1.33574	0.000233965	0.00117378
ENSMUSG00000111828	D830035M03Rik	RIKEN cDNA D830035M03 gene [Source:MGI Symbol;Acc:MGI:2686558]	9	120319598	120321613	-1	1.3354	0.0025553	0.00981975
ENSMUSG00000110156	Gm42067	predicted gene, 42067 [Source:MGI Symbol;Acc:MGI:5624952]	19	5962850	5964857	1	1.33393	0.000353219	0.00169982
ENSMUSG00000028223	Decr1	2,4-dienoyl CoA reductase 1, mitochondrial [Source:MGI Symbol;Acc:MGI:1914710]	4	15917240	15945507	-1	1.33241	2.5158e-07	2.21674e-06
ENSMUSG00000066278	Vps37b	vacuolar protein sorting 37B [Source:MGI Symbol;Acc:MGI:1916724]	5	124142704	124170333	-1	1.33163	1.13704e-06	9.07762e-06
ENSMUSG00000026670	Uap1	UDP-N-acetylglucosamine pyrophosphorylase 1 [Source:MGI Symbol;Acc:MGI:1334459]	1	169969507	170002526	-1	1.33071	2.71528e-17	8.03552e-16
ENSMUSG00000022378	Cyrib	CYFIP related Rac1 interactor B [Source:MGI Symbol;Acc:MGI:1923520]	15	63800946	63932327	-1	1.3304	9.87665e-25	5.19622e-23
ENSMUSG00000022769	Sdf2l1	stromal cell-derived factor 2-like 1 [Source:MGI Symbol;Acc:MGI:2149842]	16	16948002	16950247	-1	1.32998	3.27601e-08	3.33418e-07
ENSMUSG00000047371	Zfp768	zinc finger protein 768 [Source:MGI Symbol;Acc:MGI:2384582]	7	126941967	126944761	-1	1.32989	4.70243e-07	3.97101e-06
ENSMUSG00000042750	Bex2	brain expressed X-linked 2 [Source:MGI Symbol;Acc:MGI:1338017]	X	134967313	134968985	-1	1.32882	3.91457e-05	0.000233992
ENSMUSG00000035329	Fbxo33	F-box protein 33 [Source:MGI Symbol;Acc:MGI:1917861]	12	59247441	59266511	-1	1.32823	1.05369e-13	2.18506e-12
ENSMUSG00000000326	Comt	catechol-O-methyltransferase [Source:MGI Symbol;Acc:MGI:88470]	16	18225636	18245602	-1	1.32783	1.84471e-06	1.41808e-05
ENSMUSG00000028059	Arhgef2	rho/rac guanine nucleotide exchange factor (GEF) 2 [Source:MGI Symbol;Acc:MGI:103264]	3	88513273	88555359	1	1.32758	6.67135e-17	1.90076e-15
ENSMUSG00000024588	Fech	ferrochelatase [Source:MGI Symbol;Acc:MGI:95513]	18	64585985	64623322	-1	1.32648	7.61076e-15	1.78065e-13
ENSMUSG00000026027	Stradb	STE20-related kinase adaptor beta [Source:MGI Symbol;Acc:MGI:2144047]	1	59012681	59034874	1	1.32537	8.32047e-16	2.12959e-14
ENSMUSG00000038070	Cntln	centlein, centrosomal protein [Source:MGI Symbol;Acc:MGI:2443104]	4	84802546	85050158	1	1.32246	9.66522e-06	6.53339e-05
ENSMUSG00000002799	Jag2	jagged 2 [Source:MGI Symbol;Acc:MGI:1098270]	12	112871439	112893396	-1	1.32242	2.43783e-12	4.30179e-11
ENSMUSG00000064225	Paqr9	progestin and adipoQ receptor family member IX [Source:MGI Symbol;Acc:MGI:1922802]	9	95441710	95450076	1	1.32186	2.61046e-07	2.29202e-06
ENSMUSG00000049521	Cdc42ep1	CDC42 effector protein (Rho GTPase binding) 1 [Source:MGI Symbol;Acc:MGI:1929763]	15	78726824	78735097	1	1.32084	5.43427e-09	6.1932e-08
ENSMUSG00000027254	Map1a	microtubule-associated protein 1 A [Source:MGI Symbol;Acc:MGI:1306776]	2	121120081	121141313	1	1.32074	8.11705e-13	1.51004e-11
ENSMUSG00000085711	Gm15163	predicted gene 15163 [Source:MGI Symbol;Acc:MGI:3642430]	X	155799225	155800526	-1	1.32008	0.0008822	0.00385504
ENSMUSG00000034853	Acot11	acyl-CoA thioesterase 11 [Source:MGI Symbol;Acc:MGI:1913736]	4	106601752	106662195	-1	1.31962	0.00106471	0.00455157
ENSMUSG00000017677	Wsb1	WD repeat and SOCS box-containing 1 [Source:MGI Symbol;Acc:MGI:1926139]	11	79130198	79145497	-1	1.31938	5.25553e-19	1.80201e-17
ENSMUSG00000074218	Cox7a1	cytochrome c oxidase subunit 7A1 [Source:MGI Symbol;Acc:MGI:1316714]	7	29883569	29885503	1	1.3193	0.00102463	0.00439915
ENSMUSG00000028218	Cibar1	CBY1 interacting BAR domain containing 1 [Source:MGI Symbol;Acc:MGI:1915349]	4	12153409	12172015	-1	1.31859	8.26913e-05	0.000460124
ENSMUSG00000028587	Orc1	origin recognition complex, subunit 1 [Source:MGI Symbol;Acc:MGI:1328337]	4	108436620	108472030	1	1.3178	1.60217e-17	4.82762e-16
ENSMUSG00000030822	Prr14	proline rich 14 [Source:MGI Symbol;Acc:MGI:2384565]	7	127058783	127075931	1	1.31759	1.6829e-09	2.07617e-08
ENSMUSG00000068329	Htra2	HtrA serine peptidase 2 [Source:MGI Symbol;Acc:MGI:1928676]	6	83028247	83032254	-1	1.31689	3.0592e-06	2.25829e-05
ENSMUSG00000055943	Emc7	ER membrane protein complex subunit 7 [Source:MGI Symbol;Acc:MGI:1920274]	2	112285342	112302507	1	1.31338	0.000107496	0.000582658
ENSMUSG00000056268	Dennd1b	DENN/MADD domain containing 1B [Source:MGI Symbol;Acc:MGI:2447812]	1	138891173	139106698	1	1.31283	4.42938e-07	3.74838e-06
ENSMUSG00000032940	Rbm11	RNA binding motif protein 11 [Source:MGI Symbol;Acc:MGI:2447622]	16	75389732	75399717	1	1.3119	0.000539136	0.00247388
ENSMUSG00000074256	Gm10655	predicted gene 10655 [Source:MGI Symbol;Acc:MGI:3642575]	9	61278079	61279475	-1	1.3095	0.000810544	0.00357571
ENSMUSG00000046556	Zfp319	zinc finger protein 319 [Source:MGI Symbol;Acc:MGI:1890618]	8	96049639	96058578	-1	1.30662	8.9539e-09	9.94228e-08
ENSMUSG00000038400	Pmepa1	prostate transmembrane protein, androgen induced 1 [Source:MGI Symbol;Acc:MGI:1929600]	2	173066251	173118326	-1	1.3066	1.52958e-06	1.19618e-05
ENSMUSG00000025262	Fam120c	family with sequence similarity 120, member C [Source:MGI Symbol;Acc:MGI:2387687]	X	150127171	150254838	1	1.30622	2.90859e-05	0.000178473
ENSMUSG00000027534	Snx16	sorting nexin 16 [Source:MGI Symbol;Acc:MGI:1921968]	3	10482877	10505162	-1	1.30612	3.10974e-05	0.000189587
ENSMUSG00000032033	Barx2	BarH-like homeobox 2 [Source:MGI Symbol;Acc:MGI:109617]	9	31757340	31824758	-1	1.30534	0.00643428	0.0218949
ENSMUSG00000021256	Vash1	vasohibin 1 [Source:MGI Symbol;Acc:MGI:2442543]	12	86725474	86738865	1	1.30468	2.25835e-06	1.71027e-05
ENSMUSG00000033031	Cip2a	cell proliferation regulating inhibitor of protein phosphatase 2A [Source:MGI Symbol;Acc:MGI:2146335]	16	48814548	48840072	1	1.30443	5.05286e-14	1.08987e-12
ENSMUSG00000065126	Snord104	small nucleolar RNA, C/D box 104 [Source:MGI Symbol;Acc:MGI:3819515]	11	106391819	106391888	1	1.30389	0.0157226	0.0469201
ENSMUSG00000030660	Pik3c2a	phosphatidylinositol-4-phosphate 3-kinase catalytic subunit type 2 alpha [Source:MGI Symbol;Acc:MGI:1203729]	7	115936500	116042684	-1	1.3037	3.73632e-11	5.66344e-10
ENSMUSG00000071719	Tmem28	transmembrane protein 28 [Source:MGI Symbol;Acc:MGI:3648377]	X	98864627	98892396	1	1.30275	0.0105375	0.0333588
ENSMUSG00000100164	2610306M01Rik	RIKEN cDNA 2610306M01 gene [Source:MGI Symbol;Acc:MGI:1914420]	6	86825381	86826422	-1	1.30121	0.0102827	0.0326561
ENSMUSG00000034248	Slc25a37	solute carrier family 25, member 37 [Source:MGI Symbol;Acc:MGI:1914962]	14	69479297	69522561	-1	1.29856	1.64481e-05	0.000106272
ENSMUSG00000055866	Per2	period circadian clock 2 [Source:MGI Symbol;Acc:MGI:1195265]	1	91343704	91387046	-1	1.29835	0.000928102	0.00402941
ENSMUSG00000021140	Pcnx	pecanex homolog [Source:MGI Symbol;Acc:MGI:1891924]	12	81906797	82047698	1	1.29832	1.50005e-21	6.36066e-20
ENSMUSG00000020640	Itsn2	intersectin 2 [Source:MGI Symbol;Acc:MGI:1338049]	12	4642638	4763962	1	1.29757	3.78576e-14	8.29157e-13
ENSMUSG00000029804	Herc3	hect domain and RLD 3 [Source:MGI Symbol;Acc:MGI:1921248]	6	58808450	58897383	1	1.29739	1.8809e-19	6.70347e-18
ENSMUSG00000053783	1700016K19Rik	RIKEN cDNA 1700016K19 gene [Source:MGI Symbol;Acc:MGI:1921480]	11	75890738	75894395	1	1.29512	5.99303e-08	5.8711e-07
ENSMUSG00000047945	Marcksl1	MARCKS-like 1 [Source:MGI Symbol;Acc:MGI:97143]	4	129407374	129409778	1	1.29404	2.15911e-22	9.71454e-21
ENSMUSG00000020359	Phykpl	5-phosphohydroxy-L-lysine phospholyase [Source:MGI Symbol;Acc:MGI:1920197]	11	51475584	51495316	1	1.29369	0.000260154	0.0012931
ENSMUSG00000020300	Cpeb4	cytoplasmic polyadenylation element binding protein 4 [Source:MGI Symbol;Acc:MGI:1914829]	11	31822211	31885634	1	1.29182	2.54653e-08	2.63217e-07
ENSMUSG00000032802	Srxn1	sulfiredoxin 1 homolog (S. cerevisiae) [Source:MGI Symbol;Acc:MGI:104971]	2	151947436	151953296	1	1.2911	2.51751e-05	0.000156114
ENSMUSG00000078919	Dpm1	dolichol-phosphate (beta-D) mannosyltransferase 1 [Source:MGI Symbol;Acc:MGI:1330239]	2	168050968	168072511	-1	1.2884	0.0134552	0.0410718
ENSMUSG00000048709	Gm8666	predicted gene 8666 [Source:MGI Symbol;Acc:MGI:3648747]	X	74518838	74519129	-1	1.28825	6.3296e-05	0.000361588
ENSMUSG00000032278	Paqr5	progestin and adipoQ receptor family member V [Source:MGI Symbol;Acc:MGI:1921340]	9	61860763	61934138	-1	1.28767	0.00309983	0.011627
ENSMUSG00000030103	Bhlhe40	basic helix-loop-helix family, member e40 [Source:MGI Symbol;Acc:MGI:1097714]	6	108637590	108643886	1	1.2874	0.000757552	0.00336432
ENSMUSG00000031078	Cttn	cortactin [Source:MGI Symbol;Acc:MGI:99695]	7	143989470	144024746	-1	1.28714	5.22376e-19	1.7958e-17
ENSMUSG00000035877	Zhx3	zinc fingers and homeoboxes 3 [Source:MGI Symbol;Acc:MGI:2444772]	2	160590628	160714918	-1	1.28708	7.16731e-13	1.34342e-11
ENSMUSG00000028072	Ntrk1	neurotrophic tyrosine kinase, receptor, type 1 [Source:MGI Symbol;Acc:MGI:97383]	3	87685551	87702469	-1	1.28689	8.95657e-06	6.09998e-05
ENSMUSG00000025199	Chuk	conserved helix-loop-helix ubiquitous kinase [Source:MGI Symbol;Acc:MGI:99484]	19	44061774	44095919	-1	1.28677	7.43627e-12	1.23753e-10
ENSMUSG00000028664	Ephb2	Eph receptor B2 [Source:MGI Symbol;Acc:MGI:99611]	4	136374850	136563299	-1	1.28675	7.27639e-10	9.48267e-09
ENSMUSG00000036615	Rfxap	regulatory factor X-associated protein [Source:MGI Symbol;Acc:MGI:2180854]	3	54710536	54715212	-1	1.28588	3.94573e-10	5.29836e-09
ENSMUSG00000004846	Plod3	procollagen-lysine, 2-oxoglutarate 5-dioxygenase 3 [Source:MGI Symbol;Acc:MGI:1347008]	5	137015873	137025502	1	1.28504	7.46707e-09	8.3755e-08
ENSMUSG00000031486	Adgra2	adhesion G protein-coupled receptor A2 [Source:MGI Symbol;Acc:MGI:1925810]	8	27575611	27613464	1	1.28397	0.00190777	0.00760012
ENSMUSG00000046312	Myorg	myogenesis regulating glycosidase (putative) [Source:MGI Symbol;Acc:MGI:2140300]	4	41495604	41503076	-1	1.28322	0.0106716	0.0337027
ENSMUSG00000026833	Olfm1	olfactomedin 1 [Source:MGI Symbol;Acc:MGI:1860437]	2	28083004	28120748	1	1.28294	0.00280936	0.0106612
ENSMUSG00000056174	Col8a2	collagen, type VIII, alpha 2 [Source:MGI Symbol;Acc:MGI:88464]	4	126180586	126208123	1	1.27929	0.00285872	0.0108329
ENSMUSG00000003644	Rps6ka1	ribosomal protein S6 kinase polypeptide 1 [Source:MGI Symbol;Acc:MGI:104558]	4	133574601	133615108	-1	1.27748	5.19891e-16	1.3676e-14
ENSMUSG00000050199	Lgr4	leucine-rich repeat-containing G protein-coupled receptor 4 [Source:MGI Symbol;Acc:MGI:1891468]	2	109747992	109844602	1	1.27711	1.88377e-10	2.63635e-09
ENSMUSG00000030522	Mtmr10	myotubularin related protein 10 [Source:MGI Symbol;Acc:MGI:2142292]	7	63937401	63990554	1	1.27689	6.2352e-09	7.05745e-08
ENSMUSG00000025034	Trim8	tripartite motif-containing 8 [Source:MGI Symbol;Acc:MGI:1933302]	19	46490141	46505287	1	1.27547	0.00442113	0.0158334
ENSMUSG00000028634	Hivep3	human immunodeficiency virus type I enhancer binding protein 3 [Source:MGI Symbol;Acc:MGI:106589]	4	119590981	119995242	1	1.2748	4.58007e-12	7.87242e-11
ENSMUSG00000019951	Uhrf1bp1l	UHRF1 (ICBP90) binding protein 1-like [Source:MGI Symbol;Acc:MGI:2442888]	10	89580853	89655733	1	1.27409	6.11857e-16	1.58851e-14
ENSMUSG00000022422	Dscc1	DNA replication and sister chromatid cohesion 1 [Source:MGI Symbol;Acc:MGI:1919357]	15	54939495	54953887	-1	1.27346	3.68853e-06	2.69287e-05
ENSMUSG00000028132	Tlcd4	TLC domain containing 4 [Source:MGI Symbol;Acc:MGI:1923195]	3	120995410	121076747	-1	1.27297	8.40437e-08	8.02004e-07
ENSMUSG00000050222	Il17d	interleukin 17D [Source:MGI Symbol;Acc:MGI:2446510]	14	57762234	57780623	1	1.27281	9.95858e-05	0.00054289
ENSMUSG00000002870	Mcm2	minichromosome maintenance complex component 2 [Source:MGI Symbol;Acc:MGI:105380]	6	88860456	88875762	-1	1.2723	3.76801e-21	1.56766e-19
ENSMUSG00000034371	Tkfc	triokinase, FMN cyclase [Source:MGI Symbol;Acc:MGI:2385084]	19	10565155	10583018	-1	1.27031	4.59414e-09	5.28725e-08
ENSMUSG00000037638	Zbtb42	zinc finger and BTB domain containing 42 [Source:MGI Symbol;Acc:MGI:3644133]	12	112645262	112649181	1	1.27027	0.00134392	0.00559952
ENSMUSG00000051000	Fam160a1	family with sequence similarity 160, member A1 [Source:MGI Symbol;Acc:MGI:2444746]	3	85567368	85724598	-1	1.27027	0.0006355	0.00288214
ENSMUSG00000042208	Sanbr	SANT and BTB domain regulator of CSR [Source:MGI Symbol;Acc:MGI:1918925]	11	23514961	23583639	-1	1.26958	2.07598e-05	0.000130814
ENSMUSG00000039117	Taf4	TATA-box binding protein associated factor 4 [Source:MGI Symbol;Acc:MGI:2152346]	2	179553945	179618439	-1	1.26953	7.15598e-10	9.34412e-09
ENSMUSG00000039745	Htatip2	HIV-1 Tat interactive protein 2 [Source:MGI Symbol;Acc:MGI:1859271]	7	49408863	49423723	1	1.26947	6.41419e-07	5.31053e-06
ENSMUSG00000045394	Epcam	epithelial cell adhesion molecule [Source:MGI Symbol;Acc:MGI:106653]	17	87943407	87958557	1	1.2691	6.33997e-17	1.81414e-15
ENSMUSG00000017550	Atad5	ATPase family, AAA domain containing 5 [Source:MGI Symbol;Acc:MGI:2442925]	11	79980226	80026620	1	1.26867	9.44379e-12	1.55086e-10
ENSMUSG00000038497	Tmco3	transmembrane and coiled-coil domains 3 [Source:MGI Symbol;Acc:MGI:2444946]	8	13338190	13372924	1	1.26799	2.03858e-06	1.55449e-05
ENSMUSG00000038014	Fam120a	family with sequence similarity 120, member A [Source:MGI Symbol;Acc:MGI:2446163]	13	49032695	49121493	-1	1.26798	1.70712e-16	4.68917e-15
ENSMUSG00000035236	Scai	suppressor of cancer cell invasion [Source:MGI Symbol;Acc:MGI:2443716]	2	38956226	39080746	-1	1.26623	2.55127e-07	2.24402e-06
ENSMUSG00000072494	Ppp1r3e	protein phosphatase 1, regulatory subunit 3E [Source:MGI Symbol;Acc:MGI:2145790]	14	55110126	55115007	-1	1.26522	0.00866343	0.0282535
ENSMUSG00000061411	Nol4l	nucleolar protein 4-like [Source:MGI Symbol;Acc:MGI:1918765]	2	153249382	153371891	-1	1.26436	7.61116e-10	9.8608e-09
ENSMUSG00000046380	Jrk	jerky [Source:MGI Symbol;Acc:MGI:106214]	15	74574150	74581384	-1	1.26339	4.13932e-12	7.16437e-11
ENSMUSG00000038677	Scube3	signal peptide, CUB domain, EGF-like 3 [Source:MGI Symbol;Acc:MGI:3045253]	17	28361115	28393828	1	1.26311	4.49138e-12	7.74004e-11
ENSMUSG00000026238	Ptma	prothymosin alpha [Source:MGI Symbol;Acc:MGI:97803]	1	86454448	86458434	1	1.26245	5.81615e-28	3.84272e-26
ENSMUSG00000024905	Tesmin	testis expressed metallothionein like [Source:MGI Symbol;Acc:MGI:1340029]	19	3438857	3457823	1	1.26227	5.96358e-06	4.20709e-05
ENSMUSG00000067768	Xlr4b	X-linked lymphocyte-regulated 4B [Source:MGI Symbol;Acc:MGI:1350975]	X	72257939	72266059	1	1.26048	0.0100893	0.032165
ENSMUSG00000040860	Crocc	ciliary rootlet coiled-coil, rootletin [Source:MGI Symbol;Acc:MGI:3529431]	4	140743948	140787861	-1	1.26047	0.0030743	0.0115414
ENSMUSG00000057230	Aak1	AP2 associated kinase 1 [Source:MGI Symbol;Acc:MGI:1098687]	6	86826499	86980205	1	1.2604	1.34167e-10	1.91679e-09
ENSMUSG00000029500	Pgam5	phosphoglycerate mutase family member 5 [Source:MGI Symbol;Acc:MGI:1919792]	5	110406996	110417779	-1	1.26033	2.97789e-19	1.05002e-17
ENSMUSG00000000555	Itga5	integrin alpha 5 (fibronectin receptor alpha) [Source:MGI Symbol;Acc:MGI:96604]	15	103252713	103275190	-1	1.25994	0.00111699	0.00474749
ENSMUSG00000030020	Prickle2	prickle planar cell polarity protein 2 [Source:MGI Symbol;Acc:MGI:1925144]	6	92347889	92683136	-1	1.2592	0.00348729	0.0128811
ENSMUSG00000051451	Crebzf	CREB/ATF bZIP transcription factor [Source:MGI Symbol;Acc:MGI:2675296]	7	90091937	90097202	1	1.2589	9.62279e-05	0.00052675
ENSMUSG00000035572	Dcaf10	DDB1 and CUL4 associated factor 10 [Source:MGI Symbol;Acc:MGI:2140179]	4	45342101	45379759	1	1.25884	5.96005e-08	5.84744e-07
ENSMUSG00000032477	Cdc25a	cell division cycle 25A [Source:MGI Symbol;Acc:MGI:103198]	9	109704647	109722963	1	1.25812	3.07244e-21	1.28635e-19
ENSMUSG00000020777	Acox1	acyl-Coenzyme A oxidase 1, palmitoyl [Source:MGI Symbol;Acc:MGI:1330812]	11	116062714	116089871	-1	1.25701	2.85063e-17	8.41105e-16
ENSMUSG00000028980	H6pd	hexose-6-phosphate dehydrogenase (glucose 1-dehydrogenase) [Source:MGI Symbol;Acc:MGI:2140356]	4	150063932	150093480	-1	1.25658	1.20494e-08	1.31087e-07
ENSMUSG00000067786	Nnat	neuronatin [Source:MGI Symbol;Acc:MGI:104716]	2	157401998	157404442	1	1.25464	0.000200522	0.00102356
ENSMUSG00000003378	Grik5	glutamate receptor, ionotropic, kainate 5 (gamma 2) [Source:MGI Symbol;Acc:MGI:95818]	7	24709274	24771771	-1	1.25436	8.58584e-06	5.87364e-05
ENSMUSG00000024050	Wiz	widely-interspaced zinc finger motifs [Source:MGI Symbol;Acc:MGI:1332638]	17	32573029	32608413	-1	1.25338	1.95628e-15	4.85095e-14
ENSMUSG00000006906	Stambp	STAM binding protein [Source:MGI Symbol;Acc:MGI:1917777]	6	83520193	83549711	-1	1.2526	2.31102e-06	1.74551e-05
ENSMUSG00000062944	9130023H24Rik	RIKEN cDNA 9130023H24 gene [Source:MGI Symbol;Acc:MGI:2442738]	7	127833630	127837203	-1	1.25254	0.000210488	0.00106867
ENSMUSG00000028042	Zbtb7b	zinc finger and BTB domain containing 7B [Source:MGI Symbol;Acc:MGI:102755]	3	89284951	89302083	-1	1.25136	0.00171497	0.00693064
ENSMUSG00000029168	Dpysl5	dihydropyrimidinase-like 5 [Source:MGI Symbol;Acc:MGI:1929772]	5	30868908	30956719	1	1.25125	1.12105e-08	1.22766e-07
ENSMUSG00000000126	Wnt9a	wingless-type MMTV integration site family, member 9A [Source:MGI Symbol;Acc:MGI:2446084]	11	59197754	59224378	1	1.2505	0.000653953	0.00295572
ENSMUSG00000108659	Gm34121	predicted gene, 34121 [Source:MGI Symbol;Acc:MGI:5593280]	7	55688614	55699722	-1	1.2504	0.0148911	0.0448222
ENSMUSG00000036995	Asap3	ArfGAP with SH3 domain, ankyrin repeat and PH domain 3 [Source:MGI Symbol;Acc:MGI:2684986]	4	135933676	135972527	1	1.24984	1.94175e-05	0.000123278
ENSMUSG00000005469	Prkaca	protein kinase, cAMP dependent, catalytic, alpha [Source:MGI Symbol;Acc:MGI:97592]	8	84699622	84723072	1	1.2496	8.02983e-20	2.98484e-18
ENSMUSG00000026837	Col5a1	collagen, type V, alpha 1 [Source:MGI Symbol;Acc:MGI:88457]	2	27776437	27929526	1	1.24894	5.56149e-16	1.45658e-14
ENSMUSG00000001228	Uhrf1	ubiquitin-like, containing PHD and RING finger domains, 1 [Source:MGI Symbol;Acc:MGI:1338889]	17	56610321	56630486	1	1.24813	4.3203e-21	1.78623e-19
ENSMUSG00000022634	Yaf2	YY1 associated factor 2 [Source:MGI Symbol;Acc:MGI:1914307]	15	93182159	93234816	-1	1.2478	8.43399e-10	1.08491e-08
ENSMUSG00000029073	Cptp	ceramide-1-phosphate transfer protein [Source:MGI Symbol;Acc:MGI:1933107]	4	155949180	155953897	-1	1.24745	7.11899e-08	6.89938e-07
ENSMUSG00000054727	1700013H16Rik	RIKEN cDNA 1700013H16 gene [Source:MGI Symbol;Acc:MGI:1922764]	X	52744868	52759798	-1	1.24663	0.000278968	0.00137698
ENSMUSG00000019889	Ptprk	protein tyrosine phosphatase, receptor type, K [Source:MGI Symbol;Acc:MGI:103310]	10	27950816	28473393	1	1.24624	1.39151e-06	1.09466e-05
ENSMUSG00000031751	Amfr	autocrine motility factor receptor [Source:MGI Symbol;Acc:MGI:1345634]	8	94698216	94739470	-1	1.24511	2.24118e-20	8.8258e-19
ENSMUSG00000009535	Rnmt	RNA (guanine-7-) methyltransferase [Source:MGI Symbol;Acc:MGI:1915147]	18	68433426	68457923	1	1.24486	1.40652e-11	2.25759e-10
ENSMUSG00000048707	Tprn	taperin [Source:MGI Symbol;Acc:MGI:2139535]	2	25152630	25159897	1	1.24478	6.74644e-14	1.43646e-12
ENSMUSG00000106915	Gm42655	predicted gene 42655 [Source:MGI Symbol;Acc:MGI:5662792]	5	120393323	120394456	1	1.24464	0.0111926	0.0351139
ENSMUSG00000061838	Suclg2	succinate-Coenzyme A ligase, GDP-forming, beta subunit [Source:MGI Symbol;Acc:MGI:1306824]	6	95449990	95695781	-1	1.24242	8.30767e-11	1.21214e-09
ENSMUSG00000002341	Ncan	neurocan [Source:MGI Symbol;Acc:MGI:104694]	8	70545735	70573523	-1	1.24229	0.000525017	0.00241914
ENSMUSG00000028041	Adam15	a disintegrin and metallopeptidase domain 15 (metargidin) [Source:MGI Symbol;Acc:MGI:1333882]	3	89245849	89257303	-1	1.24086	1.21047e-10	1.73684e-09
ENSMUSG00000073557	Ppp1r12b	protein phosphatase 1, regulatory subunit 12B [Source:MGI Symbol;Acc:MGI:1916417]	1	134682396	134883680	-1	1.24052	3.49565e-06	2.55957e-05
ENSMUSG00000032839	Trpc1	transient receptor potential cation channel, subfamily C, member 1 [Source:MGI Symbol;Acc:MGI:109528]	9	95587135	95632428	-1	1.23963	9.49488e-08	9.02173e-07
ENSMUSG00000021811	Dnajc9	DnaJ heat shock protein family (Hsp40) member C9 [Source:MGI Symbol;Acc:MGI:1915326]	14	20434706	20438978	-1	1.23882	4.08931e-14	8.92691e-13
ENSMUSG00000097392	Thoc2l	THO complex subunit 2-like [Source:MGI Symbol;Acc:MGI:3040669]	5	104656216	104702073	1	1.23874	9.30545e-05	0.000511208
ENSMUSG00000040865	Ino80d	INO80 complex subunit D [Source:MGI Symbol;Acc:MGI:3027003]	1	62997577	63153826	-1	1.2382	4.73414e-10	6.30595e-09
ENSMUSG00000026211	Obsl1	obscurin-like 1 [Source:MGI Symbol;Acc:MGI:2138628]	1	75455954	75483096	-1	1.23816	7.03505e-08	6.82469e-07
ENSMUSG00000031383	Dusp9	dual specificity phosphatase 9 [Source:MGI Symbol;Acc:MGI:2387107]	X	72683025	72687120	1	1.23798	1.22681e-19	4.49311e-18
ENSMUSG00000018476	Kdm6b	KDM1 lysine (K)-specific demethylase 6B [Source:MGI Symbol;Acc:MGI:2448492]	11	69289334	69304501	-1	1.23724	4.9945e-12	8.52581e-11
ENSMUSG00000031657	Heatr3	HEAT repeat containing 3 [Source:MGI Symbol;Acc:MGI:2444491]	8	88864483	88898655	1	1.23584	8.6095e-14	1.80609e-12
ENSMUSG00000022124	Fbxl3	F-box and leucine-rich repeat protein 3 [Source:MGI Symbol;Acc:MGI:1354702]	14	103317675	103337002	-1	1.23525	8.16421e-14	1.7163e-12
ENSMUSG00000001240	Ramp2	receptor (calcitonin) activity modifying protein 2 [Source:MGI Symbol;Acc:MGI:1859650]	11	101136854	101150372	1	1.23436	0.00130796	0.00546918
ENSMUSG00000029062	Cdk11b	cyclin-dependent kinase 11B [Source:MGI Symbol;Acc:MGI:88353]	4	155709311	155734395	1	1.23207	6.38175e-19	2.17318e-17
ENSMUSG00000090946	Ccdc71l	coiled-coil domain containing 71 like [Source:MGI Symbol;Acc:MGI:1919373]	12	32428703	32432942	1	1.23186	2.80887e-07	2.45e-06
ENSMUSG00000019338	Zfp687	zinc finger protein 687 [Source:MGI Symbol;Acc:MGI:1925516]	3	94913901	94922759	-1	1.23146	3.35645e-15	8.12041e-14
ENSMUSG00000044037	Als2cl	ALS2 C-terminal like [Source:MGI Symbol;Acc:MGI:2447532]	9	110708938	110729598	1	1.22959	1.99878e-06	1.52649e-05
ENSMUSG00000020458	Rtn4	reticulon 4 [Source:MGI Symbol;Acc:MGI:1915835]	11	29642947	29694331	1	1.22938	1.70037e-19	6.12596e-18
ENSMUSG00000037126	Psd	pleckstrin and Sec7 domain containing [Source:MGI Symbol;Acc:MGI:1920978]	19	46300526	46315595	-1	1.22598	0.000153261	0.000803985
ENSMUSG00000112980	D430020J02Rik	RIKEN cDNA D430020J02 gene [Source:MGI Symbol;Acc:MGI:2442237]	12	116365567	116368830	-1	1.22559	0.000310422	0.00151159
ENSMUSG00000022742	Cpox	coproporphyrinogen oxidase [Source:MGI Symbol;Acc:MGI:104841]	16	58490655	58537999	1	1.22551	3.03497e-09	3.58624e-08
ENSMUSG00000038990	Cables2	CDK5 and Abl enzyme substrate 2 [Source:MGI Symbol;Acc:MGI:2182335]	2	179900333	179915289	-1	1.22472	6.19519e-18	1.96184e-16
ENSMUSG00000068394	Cep152	centrosomal protein 152 [Source:MGI Symbol;Acc:MGI:2139083]	2	125405008	125467033	-1	1.22467	1.68514e-05	0.000108595
ENSMUSG00000029135	Fosl2	fos-like antigen 2 [Source:MGI Symbol;Acc:MGI:102858]	5	32293145	32315186	1	1.22458	1.35344e-10	1.93223e-09
ENSMUSG00000029119	Man2b2	mannosidase 2, alpha B2 [Source:MGI Symbol;Acc:MGI:1195262]	5	36964265	36987997	-1	1.22353	9.7524e-05	0.000532672
ENSMUSG00000036875	Dna2	DNA replication helicase/nuclease 2 [Source:MGI Symbol;Acc:MGI:2443732]	10	62782805	62809964	1	1.22295	5.04288e-09	5.77695e-08
ENSMUSG00000062352	Itgb1bp1	integrin beta 1 binding protein 1 [Source:MGI Symbol;Acc:MGI:1306802]	12	21290826	21336285	-1	1.22263	8.19079e-07	6.67036e-06
ENSMUSG00000020231	Dip2a	disco interacting protein 2 homolog A [Source:MGI Symbol;Acc:MGI:2385920]	10	76095263	76181125	-1	1.22254	4.02025e-11	6.07991e-10
ENSMUSG00000027177	Hipk3	homeodomain interacting protein kinase 3 [Source:MGI Symbol;Acc:MGI:1314882]	2	104256826	104324791	-1	1.22207	3.4272e-17	9.99366e-16
ENSMUSG00000001517	Foxm1	forkhead box M1 [Source:MGI Symbol;Acc:MGI:1347487]	6	128339930	128353109	1	1.2212	1.23884e-21	5.28686e-20
ENSMUSG00000052997	Uba2	ubiquitin-like modifier activating enzyme 2 [Source:MGI Symbol;Acc:MGI:1858313]	7	33840113	33869024	-1	1.2203	9.80978e-23	4.52638e-21
ENSMUSG00000079502	Cfap77	cilia and flagella associated protein 77 [Source:MGI Symbol;Acc:MGI:2685669]	2	28816961	28945078	-1	1.21916	0.000515444	0.0023811
ENSMUSG00000018537	Pcgf2	polycomb group ring finger 2 [Source:MGI Symbol;Acc:MGI:99161]	11	97579649	97591323	-1	1.21882	6.19605e-11	9.20245e-10
ENSMUSG00000072930	Gm15107	predicted gene 15107 [Source:MGI Symbol;Acc:MGI:3713328]	X	146963720	147007706	1	1.21848	0.0129069	0.0396771
ENSMUSG00000036473	Tbc1d24	TBC1 domain family, member 24 [Source:MGI Symbol;Acc:MGI:2443456]	17	24394405	24424536	-1	1.21788	1.00897e-09	1.28377e-08
ENSMUSG00000031821	Gins2	GINS complex subunit 2 (Psf2 homolog) [Source:MGI Symbol;Acc:MGI:1921019]	8	121305372	121316043	-1	1.21742	1.66008e-06	1.2881e-05
ENSMUSG00000021782	Dlg5	discs large MAGUK scaffold protein 5 [Source:MGI Symbol;Acc:MGI:1918478]	14	24184021	24295988	-1	1.21634	7.41748e-06	5.14156e-05
ENSMUSG00000044026	Slc35g1	solute carrier family 35, member G1 [Source:MGI Symbol;Acc:MGI:2444789]	19	38384428	38394058	1	1.21572	1.9219e-13	3.86068e-12
ENSMUSG00000028284	Map3k7	mitogen-activated protein kinase kinase kinase 7 [Source:MGI Symbol;Acc:MGI:1346877]	4	31964097	32023467	1	1.21536	3.64774e-16	9.72421e-15
ENSMUSG00000055065	Ddx17	DEAD box helicase 17 [Source:MGI Symbol;Acc:MGI:1914290]	15	79411937	79430942	-1	1.21295	1.89303e-18	6.18173e-17
ENSMUSG00000078572	Ndufaf8	NADH:ubiquinone oxidoreductase complex assembly factor 8 [Source:MGI Symbol;Acc:MGI:1913676]	11	119989754	119991531	1	1.21239	3.19027e-08	3.25525e-07
ENSMUSG00000045667	Smtnl2	smoothelin-like 2 [Source:MGI Symbol;Acc:MGI:2442764]	11	72279990	72302539	-1	1.21026	1.00334e-06	8.062e-06
ENSMUSG00000003038	Hmgn2	high mobility group nucleosomal binding domain 2 [Source:MGI Symbol;Acc:MGI:96136]	4	133692049	133695961	-1	1.21005	1.99026e-12	3.55617e-11
ENSMUSG00000031488	Rab11fip1	RAB11 family interacting protein 1 (class I) [Source:MGI Symbol;Acc:MGI:1923017]	8	27628801	27664674	-1	1.20855	1.44935e-07	1.33379e-06
ENSMUSG00000043881	Kbtbd7	kelch repeat and BTB (POZ) domain containing 7 [Source:MGI Symbol;Acc:MGI:2685141]	14	79663951	79668476	1	1.2082	1.76672e-10	2.48127e-09
ENSMUSG00000046841	Ckap4	cytoskeleton-associated protein 4 [Source:MGI Symbol;Acc:MGI:2444926]	10	84362169	84369926	-1	1.20812	2.27712e-15	5.58386e-14
ENSMUSG00000056952	Tatdn2	TatD DNase domain containing 2 [Source:MGI Symbol;Acc:MGI:3576210]	6	113674011	113688030	1	1.20729	3.29762e-20	1.27587e-18
ENSMUSG00000010607	Pigyl	phosphatidylinositol glycan anchor biosynthesis, class Y-like [Source:MGI Symbol;Acc:MGI:1913518]	9	22068142	22069654	1	1.20651	7.23152e-05	0.000408202
ENSMUSG00000094483	Purb	purine rich element binding protein B [Source:MGI Symbol;Acc:MGI:1338779]	11	6417599	6425917	-1	1.20574	7.25614e-08	7.02888e-07
ENSMUSG00000038084	Opa1	OPA1, mitochondrial dynamin like GTPase [Source:MGI Symbol;Acc:MGI:1921393]	16	29398152	29473702	1	1.2053	1.00803e-13	2.09475e-12
ENSMUSG00000038695	Josd2	Josephin domain containing 2 [Source:MGI Symbol;Acc:MGI:1913374]	7	44117404	44121086	1	1.20214	1.54034e-06	1.20317e-05
ENSMUSG00000034163	Zfc3h1	zinc finger, C3H1-type containing [Source:MGI Symbol;Acc:MGI:2446143]	10	115220864	115268677	1	1.20183	2.70644e-06	2.02342e-05
ENSMUSG00000033882	Rbm46	RNA binding motif protein 46 [Source:MGI Symbol;Acc:MGI:3645057]	3	82744535	82783790	-1	1.20164	5.58088e-13	1.06106e-11
ENSMUSG00000021959	Lats2	large tumor suppressor 2 [Source:MGI Symbol;Acc:MGI:1354386]	14	57927119	57995845	-1	1.20112	5.38724e-12	9.14911e-11
ENSMUSG00000027381	Bcl2l11	BCL2-like 11 (apoptosis facilitator) [Source:MGI Symbol;Acc:MGI:1197519]	2	127967958	128004467	1	1.20012	3.18507e-08	3.25161e-07
ENSMUSG00000037965	Zc3h7a	zinc finger CCCH type containing 7 A [Source:MGI Symbol;Acc:MGI:2445044]	16	10954456	10994257	-1	1.19946	3.57974e-05	0.000215467
ENSMUSG00000027660	Skil	SKI-like [Source:MGI Symbol;Acc:MGI:106203]	3	31149207	31176726	1	1.19913	8.33203e-18	2.5931e-16
ENSMUSG00000028309	Rnf20	ring finger protein 20 [Source:MGI Symbol;Acc:MGI:1925927]	4	49632006	49656887	1	1.19866	1.20297e-10	1.72733e-09
ENSMUSG00000031137	Fgf13	fibroblast growth factor 13 [Source:MGI Symbol;Acc:MGI:109178]	X	58107505	58613431	-1	1.19854	1.44882e-06	1.13615e-05
ENSMUSG00000049327	Kmt5a	lysine methyltransferase 5A [Source:MGI Symbol;Acc:MGI:1915206]	5	124577993	124600371	1	1.19785	1.15746e-11	1.87905e-10
ENSMUSG00000035268	Pkig	protein kinase inhibitor, gamma [Source:MGI Symbol;Acc:MGI:1343086]	2	163500306	163568078	1	1.19779	1.76057e-09	2.1626e-08
ENSMUSG00000056153	Socs6	suppressor of cytokine signaling 6 [Source:MGI Symbol;Acc:MGI:1924885]	18	88683348	88945605	-1	1.19734	2.75438e-08	2.83374e-07
ENSMUSG00000046572	Zfp518b	zinc finger protein 518B [Source:MGI Symbol;Acc:MGI:2140750]	5	38825827	38842169	-1	1.19621	1.20248e-17	3.66774e-16
ENSMUSG00000020974	Pole2	polymerase (DNA directed), epsilon 2 (p59 subunit) [Source:MGI Symbol;Acc:MGI:1197514]	12	69248547	69274969	-1	1.19616	0.000231519	0.00116415
ENSMUSG00000035992	Fnip1	folliculin interacting protein 1 [Source:MGI Symbol;Acc:MGI:2444668]	11	54329025	54409061	1	1.19573	2.17933e-09	2.63627e-08
ENSMUSG00000044345	Marveld1	MARVEL (membrane-associating) domain containing 1 [Source:MGI Symbol;Acc:MGI:2147570]	19	42135839	42140142	1	1.19373	0.0101061	0.032203
ENSMUSG00000025001	Hells	helicase, lymphoid specific [Source:MGI Symbol;Acc:MGI:106209]	19	38919359	38959495	1	1.19308	6.13243e-14	1.31276e-12
ENSMUSG00000022797	Tfrc	transferrin receptor [Source:MGI Symbol;Acc:MGI:98822]	16	32427738	32451612	1	1.1925	5.06463e-11	7.60153e-10
ENSMUSG00000092349	Smim40	small integral membrane protein 40 [Source:MGI Symbol;Acc:MGI:3054967]	17	34124109	34125649	1	1.19067	0.0163101	0.0484047
ENSMUSG00000000628	Hk2	hexokinase 2 [Source:MGI Symbol;Acc:MGI:1315197]	6	82702006	82751435	-1	1.18967	5.00867e-18	1.59627e-16
ENSMUSG00000000563	Atp5pb	ATP synthase peripheral stalk-membrane subunit b [Source:MGI Symbol;Acc:MGI:1100495]	3	105850014	105867415	-1	1.18925	2.83494e-16	7.6187e-15
ENSMUSG00000032249	Anp32a	acidic (leucine-rich) nuclear phosphoprotein 32 family, member A [Source:MGI Symbol;Acc:MGI:108447]	9	62248575	62286094	1	1.18505	5.55054e-11	8.29328e-10
ENSMUSG00000044456	Rin3	Ras and Rab interactor 3 [Source:MGI Symbol;Acc:MGI:2385708]	12	102249307	102357114	1	1.18496	0.000625215	0.00283808
ENSMUSG00000024963	Dnajc4	DnaJ heat shock protein family (Hsp40) member C4 [Source:MGI Symbol;Acc:MGI:1927346]	19	6965279	6969940	-1	1.18455	0.000512415	0.00236821
ENSMUSG00000036781	Rps27l	ribosomal protein S27-like [Source:MGI Symbol;Acc:MGI:1915191]	9	66853368	66856798	1	1.1845	3.60953e-14	7.92304e-13
ENSMUSG00000110841	Gpx4-ps2	glutathione peroxidase 4, pseudogene 2 [Source:MGI Symbol;Acc:MGI:3779731]	10	45751387	45752182	1	1.18441	1.85948e-07	1.67859e-06
ENSMUSG00000032239	Rp9	retinitis pigmentosa 9 (human) [Source:MGI Symbol;Acc:MGI:2157166]	9	22322343	22381039	-1	1.18405	1.12543e-11	1.83154e-10
ENSMUSG00000027947	Il6ra	interleukin 6 receptor, alpha [Source:MGI Symbol;Acc:MGI:105304]	3	89771366	89820503	-1	1.18394	3.17646e-06	2.33791e-05
ENSMUSG00000035585	Tsen34	tRNA splicing endonuclease subunit 34 [Source:MGI Symbol;Acc:MGI:1913328]	7	3695862	3704023	1	1.18329	6.62772e-10	8.68856e-09
ENSMUSG00000017386	Traf4	TNF receptor associated factor 4 [Source:MGI Symbol;Acc:MGI:1202880]	11	78049325	78056415	-1	1.18263	3.05077e-11	4.67057e-10
ENSMUSG00000001053	N4bp3	NEDD4 binding protein 3 [Source:MGI Symbol;Acc:MGI:2442218]	11	51533890	51541669	-1	1.1826	9.692e-10	1.23554e-08
ENSMUSG00000035521	Gnptg	N-acetylglucosamine-1-phosphotransferase, gamma subunit [Source:MGI Symbol;Acc:MGI:2147006]	17	25452305	25459098	-1	1.18234	0.00505735	0.0177884
ENSMUSG00000024726	Carnmt1	carnosine N-methyltransferase 1 [Source:MGI Symbol;Acc:MGI:1914633]	19	18648128	18684564	1	1.18156	0.00904594	0.0292943
ENSMUSG00000017314	Mpp2	membrane protein, palmitoylated 2 (MAGUK p55 subfamily member 2) [Source:MGI Symbol;Acc:MGI:1858257]	11	101947841	101979341	-1	1.18043	0.00346452	0.0128017
ENSMUSG00000000374	Trappc10	trafficking protein particle complex 10 [Source:MGI Symbol;Acc:MGI:1336209]	10	78022559	78080475	-1	1.18036	5.38482e-10	7.12969e-09
ENSMUSG00000020527	Myo19	myosin XIX [Source:MGI Symbol;Acc:MGI:1913446]	11	84770974	84802052	1	1.17997	1.1462e-10	1.65178e-09
ENSMUSG00000062093	Gm10110	predicted gene 10110 [Source:MGI Symbol;Acc:MGI:3641718]	14	90133664	90136883	-1	1.17974	0.000662732	0.00298996
ENSMUSG00000079387	Luzp4	leucine zipper protein 4 [Source:MGI Symbol;Acc:MGI:3708816]	X	147640636	147707135	1	1.17898	7.84034e-07	6.41122e-06
ENSMUSG00000008999	Bmp7	bone morphogenetic protein 7 [Source:MGI Symbol;Acc:MGI:103302]	2	172709805	172782114	-1	1.17866	1.98182e-09	2.41498e-08
ENSMUSG00000054716	Zfp771	zinc finger protein 771 [Source:MGI Symbol;Acc:MGI:2442050]	7	126843446	126853975	1	1.17466	0.0044236	0.0158394
ENSMUSG00000031161	Hdac6	histone deacetylase 6 [Source:MGI Symbol;Acc:MGI:1333752]	X	7796359	7814128	-1	1.17442	9.29118e-23	4.30708e-21
ENSMUSG00000021870	Slmap	sarcolemma associated protein [Source:MGI Symbol;Acc:MGI:1933549]	14	26134323	26256086	-1	1.17353	4.06564e-13	7.86511e-12
ENSMUSG00000008393	Carhsp1	calcium regulated heat stable protein 1 [Source:MGI Symbol;Acc:MGI:1196368]	16	8476444	8490019	-1	1.17184	4.73772e-09	5.44619e-08
ENSMUSG00000043993	2900052L18Rik	RIKEN cDNA 2900052L18 gene [Source:MGI Symbol;Acc:MGI:1924085]	11	120120628	120122411	-1	1.17107	0.00015158	0.000795795
ENSMUSG00000045962	Wnk1	WNK lysine deficient protein kinase 1 [Source:MGI Symbol;Acc:MGI:2442092]	6	119900930	120015633	-1	1.16981	7.11577e-25	3.81432e-23
ENSMUSG00000029103	Lrpap1	low density lipoprotein receptor-related protein associated protein 1 [Source:MGI Symbol;Acc:MGI:96829]	5	35248845	35263110	-1	1.16963	1.54472e-13	3.1411e-12
ENSMUSG00000068735	Trp53i11	transformation related protein 53 inducible protein 11 [Source:MGI Symbol;Acc:MGI:2670995]	2	93017893	93032104	1	1.16805	5.90082e-10	7.77664e-09
ENSMUSG00000021550	2210016F16Rik	RIKEN cDNA 2210016F16 gene [Source:MGI Symbol;Acc:MGI:1917403]	13	58527631	58533039	-1	1.16748	2.54174e-14	5.66042e-13
ENSMUSG00000041670	Rims1	regulating synaptic membrane exocytosis 1 [Source:MGI Symbol;Acc:MGI:2152971]	1	22356475	22845203	-1	1.16657	8.51816e-09	9.50087e-08
ENSMUSG00000032254	Kif23	kinesin family member 23 [Source:MGI Symbol;Acc:MGI:1919069]	9	61823187	61854056	-1	1.16646	1.88181e-13	3.78397e-12
ENSMUSG00000090523	Gypc	glycophorin C [Source:MGI Symbol;Acc:MGI:1098566]	18	32661375	32693087	-1	1.16556	0.00689465	0.0232278
ENSMUSG00000047220	Iho1	interactor of HORMAD1 1 [Source:MGI Symbol;Acc:MGI:3612242]	9	108280810	108305683	-1	1.16543	4.99078e-08	4.95762e-07
ENSMUSG00000040888	Gfer	growth factor, augmenter of liver regeneration [Source:MGI Symbol;Acc:MGI:107757]	17	24912161	24915130	-1	1.16524	6.96976e-12	1.1687e-10
ENSMUSG00000034910	Pygo1	pygopus 1 [Source:MGI Symbol;Acc:MGI:1919385]	9	72832927	72859463	1	1.16495	1.48936e-10	2.11413e-09
ENSMUSG00000026853	Crat	carnitine acetyltransferase [Source:MGI Symbol;Acc:MGI:109501]	2	30290483	30305825	-1	1.16471	8.61432e-08	8.20858e-07
ENSMUSG00000021327	Zkscan3	zinc finger with KRAB and SCAN domains 3 [Source:MGI Symbol;Acc:MGI:1919989]	13	21571173	21586925	-1	1.16427	0.00060812	0.00276638
ENSMUSG00000032855	Pkd1	polycystin 1, transient receptor potential channel interacting [Source:MGI Symbol;Acc:MGI:97603]	17	24768808	24815482	1	1.16424	5.38967e-11	8.06503e-10
ENSMUSG00000033933	Vhl	von Hippel-Lindau tumor suppressor [Source:MGI Symbol;Acc:MGI:103223]	6	113600920	113608594	1	1.16374	3.35933e-17	9.81014e-16
ENSMUSG00000029090	Adgra3	adhesion G protein-coupled receptor A3 [Source:MGI Symbol;Acc:MGI:1917943]	5	50117298	50216348	-1	1.16365	3.2326e-15	7.84943e-14
ENSMUSG00000001983	Taco1	translational activator of mitochondrially encoded cytochrome c oxidase I [Source:MGI Symbol;Acc:MGI:1917457]	11	105956887	105964438	1	1.16268	0.000788622	0.00348976
ENSMUSG00000032417	Rwdd2a	RWD domain containing 2A [Source:MGI Symbol;Acc:MGI:1916769]	9	86454044	86456952	1	1.16259	0.0138559	0.0421527
ENSMUSG00000039697	Ncoa7	nuclear receptor coactivator 7 [Source:MGI Symbol;Acc:MGI:2444847]	10	30504995	30679322	-1	1.16219	0.00266158	0.0101692
ENSMUSG00000026708	Cenpl	centromere protein L [Source:MGI Symbol;Acc:MGI:1917704]	1	160898283	160914294	1	1.16129	5.48402e-05	0.000317591
ENSMUSG00000055912	Tmem150a	transmembrane protein 150A [Source:MGI Symbol;Acc:MGI:2385244]	6	72332430	72336745	1	1.16042	4.4387e-08	4.43134e-07
ENSMUSG00000001552	Jup	junction plakoglobin [Source:MGI Symbol;Acc:MGI:96650]	11	100259784	100288589	-1	1.15985	9.52486e-08	9.04486e-07
ENSMUSG00000017146	Brca1	breast cancer 1, early onset [Source:MGI Symbol;Acc:MGI:104537]	11	101379590	101442781	-1	1.15968	1.60088e-15	3.98956e-14
ENSMUSG00000024098	Twsg1	twisted gastrulation BMP signaling modulator 1 [Source:MGI Symbol;Acc:MGI:2137520]	17	66228967	66258221	-1	1.15885	3.20122e-13	6.27837e-12
ENSMUSG00000037572	Wdhd1	WD repeat and HMG-box DNA binding protein 1 [Source:MGI Symbol;Acc:MGI:2443514]	14	47478401	47514314	-1	1.15848	6.9327e-19	2.34873e-17
ENSMUSG00000087679	Tmem250-ps	transmembrane protein 250, pseudogene [Source:MGI Symbol;Acc:MGI:1924939]	2	26026826	26030533	-1	1.15679	3.29799e-13	6.45543e-12
ENSMUSG00000028793	Rnf19b	ring finger protein 19B [Source:MGI Symbol;Acc:MGI:1922484]	4	128952064	128979679	1	1.15532	4.2652e-12	7.36942e-11
ENSMUSG00000002835	Chaf1a	chromatin assembly factor 1, subunit A (p150) [Source:MGI Symbol;Acc:MGI:1351331]	17	56347439	56379289	1	1.154	7.59421e-14	1.59985e-12
ENSMUSG00000023505	Cdca3	cell division cycle associated 3 [Source:MGI Symbol;Acc:MGI:1315198]	6	124806510	124810664	1	1.15383	1.17699e-16	3.28285e-15
ENSMUSG00000027677	Ttc14	tetratricopeptide repeat domain 14 [Source:MGI Symbol;Acc:MGI:1914370]	3	33853981	33869009	1	1.15299	4.82962e-05	0.000283156
ENSMUSG00000044791	Setd2	SET domain containing 2 [Source:MGI Symbol;Acc:MGI:1918177]	9	110361665	110447701	1	1.15204	2.20215e-14	4.93733e-13
ENSMUSG00000018411	Mapt	microtubule-associated protein tau [Source:MGI Symbol;Acc:MGI:97180]	11	104122216	104222916	1	1.1516	0.00618255	0.0211513
ENSMUSG00000053617	Sh3pxd2a	SH3 and PX domains 2A [Source:MGI Symbol;Acc:MGI:1298393]	19	47248613	47452840	-1	1.15123	7.06659e-13	1.32704e-11
ENSMUSG00000059824	Dbp	D site albumin promoter binding protein [Source:MGI Symbol;Acc:MGI:94866]	7	45354512	45359627	1	1.15092	0.00150025	0.00616563
ENSMUSG00000054520	Sh3bp2	SH3-domain binding protein 2 [Source:MGI Symbol;Acc:MGI:1346349]	5	34683182	34720985	1	1.14991	3.86984e-07	3.30724e-06
ENSMUSG00000019917	Septin10	septin 10 [Source:MGI Symbol;Acc:MGI:1918110]	10	58977449	59057669	-1	1.14905	0.000111938	0.000605416
ENSMUSG00000039774	Galnt12	polypeptide N-acetylgalactosaminyltransferase 12 [Source:MGI Symbol;Acc:MGI:2444664]	4	47091909	47123070	1	1.14883	2.24182e-15	5.50408e-14
ENSMUSG00000022429	Dmc1	DNA meiotic recombinase 1 [Source:MGI Symbol;Acc:MGI:105393]	15	79445698	79489310	-1	1.14856	1.48575e-05	9.66859e-05
ENSMUSG00000029007	Agtrap	angiotensin II, type I receptor-associated protein [Source:MGI Symbol;Acc:MGI:1339977]	4	148161518	148172488	-1	1.14841	3.41147e-08	3.46143e-07
ENSMUSG00000098188	Sowahc	sosondowah ankyrin repeat domain family member C [Source:MGI Symbol;Acc:MGI:3606051]	10	59057775	59062256	1	1.14834	0.00286253	0.0108453
ENSMUSG00000033004	Mycbp2	MYC binding protein 2, E3 ubiquitin protein ligase [Source:MGI Symbol;Acc:MGI:2179432]	14	103350847	103584250	-1	1.14712	2.08672e-20	8.25022e-19
ENSMUSG00000024206	Rfx2	regulatory factor X, 2 (influences HLA class II expression) [Source:MGI Symbol;Acc:MGI:106583]	17	57082897	57138013	-1	1.14676	0.00088321	0.00385861
ENSMUSG00000029536	Gatc	glutamyl-tRNA(Gln) amidotransferase, subunit C [Source:MGI Symbol;Acc:MGI:1923776]	5	115471298	115479237	-1	1.14627	2.55726e-05	0.000158431
ENSMUSG00000020674	Pxdn	peroxidasin [Source:MGI Symbol;Acc:MGI:1916925]	12	29987607	30067657	1	1.14564	2.65915e-16	7.16565e-15
ENSMUSG00000107770	Gm44126	predicted gene, 44126 [Source:MGI Symbol;Acc:MGI:5690518]	6	76261399	76261912	1	1.1448	0.00470147	0.016729
ENSMUSG00000014303	Glis2	GLIS family zinc finger 2 [Source:MGI Symbol;Acc:MGI:1932535]	16	4412577	4442788	1	1.14366	5.27242e-11	7.89553e-10
ENSMUSG00000022021	Diaph3	diaphanous related formin 3 [Source:MGI Symbol;Acc:MGI:1927222]	14	86892803	87378671	-1	1.14298	5.08083e-08	5.03953e-07
ENSMUSG00000070371	Prss36	protease, serine 36 [Source:MGI Symbol;Acc:MGI:1924863]	7	127531810	127545897	-1	1.14288	1.38526e-08	1.49234e-07
ENSMUSG00000028557	Rnf11	ring finger protein 11 [Source:MGI Symbol;Acc:MGI:1352759]	4	109308295	109341925	-1	1.14274	9.54105e-11	1.38498e-09
ENSMUSG00000041570	Camsap2	calmodulin regulated spectrin-associated protein family, member 2 [Source:MGI Symbol;Acc:MGI:1922434]	1	136195861	136273842	-1	1.14068	1.79743e-12	3.22031e-11
ENSMUSG00000004864	Mapk13	mitogen-activated protein kinase 13 [Source:MGI Symbol;Acc:MGI:1346864]	17	28988271	28999207	1	1.13903	0.00795868	0.0262652
ENSMUSG00000023990	Tfeb	transcription factor EB [Source:MGI Symbol;Acc:MGI:103270]	17	48047955	48103344	1	1.13889	7.3459e-06	5.09905e-05
ENSMUSG00000023348	Trip6	thyroid hormone receptor interactor 6 [Source:MGI Symbol;Acc:MGI:1343458]	5	137307916	137312666	-1	1.13875	2.35451e-08	2.44512e-07
ENSMUSG00000027007	Itprid2	ITPR interacting domain containing 2 [Source:MGI Symbol;Acc:MGI:1917849]	2	79465696	79503310	1	1.1386	7.86254e-11	1.15311e-09
ENSMUSG00000028393	Alad	aminolevulinate, delta-, dehydratase [Source:MGI Symbol;Acc:MGI:96853]	4	62427406	62438155	-1	1.13783	5.21872e-14	1.12443e-12
ENSMUSG00000049791	Fzd4	frizzled class receptor 4 [Source:MGI Symbol;Acc:MGI:108520]	7	89053563	89062342	1	1.137	0.0109884	0.0345605
ENSMUSG00000083567	Gm11451	predicted gene 11451 [Source:MGI Symbol;Acc:MGI:3705412]	2	162740814	162741443	-1	1.13687	0.0114637	0.0357614
ENSMUSG00000034832	Tet3	tet methylcytosine dioxygenase 3 [Source:MGI Symbol;Acc:MGI:2446229]	6	83339355	83436066	-1	1.13656	2.49926e-11	3.86792e-10
ENSMUSG00000020629	Adi1	acireductone dioxygenase 1 [Source:MGI Symbol;Acc:MGI:2144929]	12	28725230	28732174	1	1.13612	1.74388e-11	2.75242e-10
ENSMUSG00000063568	Jazf1	JAZF zinc finger 1 [Source:MGI Symbol;Acc:MGI:2141450]	6	52745782	53045616	-1	1.13578	2.14159e-06	1.62681e-05
ENSMUSG00000020544	Cox11	cytochrome c oxidase assembly protein 11, copper chaperone [Source:MGI Symbol;Acc:MGI:1917052]	11	90528999	90535757	1	1.13549	0.00011427	0.000616521
ENSMUSG00000056596	Trnp1	TMF1-regulated nuclear protein 1 [Source:MGI Symbol;Acc:MGI:1916789]	4	133218411	133225861	-1	1.13495	1.92072e-11	3.01004e-10
ENSMUSG00000023017	Asic1	acid-sensing (proton-gated) ion channel 1 [Source:MGI Symbol;Acc:MGI:1194915]	15	99568249	99599011	1	1.13468	1.29056e-05	8.49848e-05
ENSMUSG00000042111	Ccdc115	coiled-coil domain containing 115 [Source:MGI Symbol;Acc:MGI:1916918]	1	34475751	34478753	-1	1.13329	1.12908e-07	1.06015e-06
ENSMUSG00000028333	Anp32b	acidic (leucine-rich) nuclear phosphoprotein 32 family, member B [Source:MGI Symbol;Acc:MGI:1914878]	4	46450902	46472657	1	1.13301	1.37609e-23	6.75711e-22
ENSMUSG00000051864	Tbc1d22a	TBC1 domain family, member 22a [Source:MGI Symbol;Acc:MGI:1289265]	15	86098660	86382704	1	1.13244	1.61536e-10	2.28483e-09
ENSMUSG00000006740	Kif5b	kinesin family member 5B [Source:MGI Symbol;Acc:MGI:1098268]	18	6201002	6242174	-1	1.13216	4.75082e-08	4.72871e-07
ENSMUSG00000026683	Nuf2	NUF2, NDC80 kinetochore complex component [Source:MGI Symbol;Acc:MGI:1914227]	1	169325503	169359033	-1	1.13193	4.29564e-09	4.9696e-08
ENSMUSG00000063382	Bcl9l	B cell CLL/lymphoma 9-like [Source:MGI Symbol;Acc:MGI:1933114]	9	44394122	44423193	1	1.13172	3.83669e-09	4.462e-08
ENSMUSG00000048349	Pou4f1	POU domain, class 4, transcription factor 1 [Source:MGI Symbol;Acc:MGI:102525]	14	104699112	104705435	-1	1.1298	8.83437e-07	7.14764e-06
ENSMUSG00000085601	Meiosin	meiosis initiator [Source:MGI Symbol;Acc:MGI:3647482]	7	18832971	18852293	-1	1.12937	0.000381068	0.00181647
ENSMUSG00000058046	4933430I17Rik	RIKEN cDNA 4933430I17 gene [Source:MGI Symbol;Acc:MGI:3045314]	4	62443606	62466230	1	1.12925	0.0087409	0.0284501
ENSMUSG00000040351	Ankib1	ankyrin repeat and IBR domain containing 1 [Source:MGI Symbol;Acc:MGI:1918047]	5	3740000	3852925	-1	1.12916	9.12651e-16	2.32691e-14
ENSMUSG00000059901	Adamts14	a disintegrin-like and metallopeptidase (reprolysin type) with thrombospondin type 1 motif, 14 [Source:MGI Symbol;Acc:MGI:2179942]	10	61032891	61109217	-1	1.12893	0.00408458	0.0147745
ENSMUSG00000004099	Dnmt1	DNA methyltransferase (cytosine-5) 1 [Source:MGI Symbol;Acc:MGI:94912]	9	20818505	20871184	-1	1.12837	8.94427e-21	3.64497e-19
ENSMUSG00000040339	Fam102b	family with sequence similarity 102, member B [Source:MGI Symbol;Acc:MGI:3036259]	3	108878313	108934923	-1	1.1276	2.78868e-06	2.08256e-05
ENSMUSG00000038212	Mfsd14b	major facilitator superfamily domain containing 14B [Source:MGI Symbol;Acc:MGI:1913881]	13	65212477	65260789	-1	1.12734	2.40287e-10	3.31846e-09
ENSMUSG00000003344	Btbd2	BTB (POZ) domain containing 2 [Source:MGI Symbol;Acc:MGI:1933831]	10	80478451	80492905	-1	1.12688	1.72626e-07	1.56902e-06
ENSMUSG00000034312	Iqsec1	IQ motif and Sec7 domain 1 [Source:MGI Symbol;Acc:MGI:1196356]	6	90633070	90965667	-1	1.12688	2.2842e-10	3.16777e-09
ENSMUSG00000028128	F3	coagulation factor III [Source:MGI Symbol;Acc:MGI:88381]	3	121517186	121528697	1	1.12566	0.00928774	0.0299263
ENSMUSG00000074102	Rbm15b	RNA binding motif protein 15B [Source:MGI Symbol;Acc:MGI:1923598]	9	106758117	106764627	-1	1.12518	1.75827e-07	1.59592e-06
ENSMUSG00000054942	Miga1	mitoguardin 1 [Source:MGI Symbol;Acc:MGI:1924567]	3	151979486	152046044	-1	1.12481	0.00023587	0.00118244
ENSMUSG00000042613	Pbxip1	pre B cell leukemia transcription factor interacting protein 1 [Source:MGI Symbol;Acc:MGI:2441670]	3	89344013	89358259	1	1.12409	1.13121e-08	1.23743e-07
ENSMUSG00000046229	Scand1	SCAN domain-containing 1 [Source:MGI Symbol;Acc:MGI:1343132]	2	156153766	156154667	-1	1.12302	0.00143884	0.00594891
ENSMUSG00000052137	Rbm12b2	RNA binding motif protein 12 B2 [Source:MGI Symbol;Acc:MGI:1924854]	4	12089439	12096243	1	1.12203	0.00282739	0.0107244
ENSMUSG00000020894	Vamp2	vesicle-associated membrane protein 2 [Source:MGI Symbol;Acc:MGI:1313277]	11	68979316	68983210	1	1.12155	3.36353e-06	2.46646e-05
ENSMUSG00000029202	Pds5a	PDS5 cohesin associated factor A [Source:MGI Symbol;Acc:MGI:1918771]	5	65763064	65855616	-1	1.12149	3.09948e-11	4.73421e-10
ENSMUSG00000030934	Oat	ornithine aminotransferase [Source:MGI Symbol;Acc:MGI:97394]	7	132159207	132178127	-1	1.12123	2.52909e-13	5.00458e-12
ENSMUSG00000063445	Nmral1	NmrA-like family domain containing 1 [Source:MGI Symbol;Acc:MGI:1915074]	16	4527923	4537220	-1	1.12021	5.03202e-08	4.99609e-07
ENSMUSG00000048486	Fitm2	fat storage-inducing transmembrane protein 2 [Source:MGI Symbol;Acc:MGI:2444508]	2	163308299	163314549	-1	1.12019	0.000527195	0.0024277
ENSMUSG00000070858	Gm1673	predicted gene 1673 [Source:MGI Symbol;Acc:MGI:2686519]	5	34140777	34142357	1	1.11997	5.04976e-06	3.60306e-05
ENSMUSG00000035673	Sbno2	strawberry notch 2 [Source:MGI Symbol;Acc:MGI:2448490]	10	79892826	79941405	-1	1.11996	1.38263e-09	1.72824e-08
ENSMUSG00000034055	Phka1	phosphorylase kinase alpha 1 [Source:MGI Symbol;Acc:MGI:97576]	X	101557581	101687852	-1	1.11966	5.37956e-13	1.02474e-11
ENSMUSG00000033186	Mzt1	mitotic spindle organizing protein 1 [Source:MGI Symbol;Acc:MGI:1924039]	14	99271980	99283570	-1	1.11837	1.08985e-06	8.71131e-06
ENSMUSG00000041571	Selenow	selenoprotein W [Source:MGI Symbol;Acc:MGI:1100878]	7	15651133	15656327	-1	1.11812	1.15954e-10	1.66858e-09
ENSMUSG00000016427	Ndufa1	NADH:ubiquinone oxidoreductase subunit A1 [Source:MGI Symbol;Acc:MGI:1929511]	X	36451241	36454816	-1	1.11694	1.39242e-06	1.09494e-05
ENSMUSG00000014782	Plekhg4	pleckstrin homology domain containing, family G (with RhoGef domain) member 4 [Source:MGI Symbol;Acc:MGI:2142544]	8	106099906	106109494	1	1.11643	2.66347e-11	4.09655e-10
ENSMUSG00000031107	Rbmx2	RNA binding motif protein, X-linked 2 [Source:MGI Symbol;Acc:MGI:1919414]	X	47783881	47799600	1	1.11629	5.6861e-08	5.5897e-07
ENSMUSG00000008604	Ubqln4	ubiquilin 4 [Source:MGI Symbol;Acc:MGI:2150152]	3	88461065	88477032	1	1.11597	2.28076e-08	2.3735e-07
ENSMUSG00000026771	Spopl	speckle-type BTB/POZ protein-like [Source:MGI Symbol;Acc:MGI:1924107]	2	23396232	23462118	-1	1.11574	0.000991863	0.00427693
ENSMUSG00000054693	Adam10	a disintegrin and metallopeptidase domain 10 [Source:MGI Symbol;Acc:MGI:109548]	9	70586279	70687511	1	1.11527	8.12997e-13	1.51104e-11
ENSMUSG00000019854	Reps1	RalBP1 associated Eps domain containing protein [Source:MGI Symbol;Acc:MGI:1196373]	10	17931609	18000903	1	1.1149	7.55191e-17	2.14244e-15
ENSMUSG00000040596	Pogk	pogo transposable element with KRAB domain [Source:MGI Symbol;Acc:MGI:1918842]	1	166212191	166237432	-1	1.11342	3.31955e-10	4.51237e-09
ENSMUSG00000038264	Sema7a	sema domain, immunoglobulin domain (Ig), and GPI membrane anchor, (semaphorin) 7A [Source:MGI Symbol;Acc:MGI:1306826]	9	57847395	57870148	1	1.11304	4.83019e-09	5.54607e-08
ENSMUSG00000045009	Prrt3	proline-rich transmembrane protein 3 [Source:MGI Symbol;Acc:MGI:2444810]	6	113470600	113478892	-1	1.11226	0.00842681	0.0275858
ENSMUSG00000020576	Nbas	neuroblastoma amplified sequence [Source:MGI Symbol;Acc:MGI:1918419]	12	13319134	13633812	1	1.11211	1.88863e-11	2.96252e-10
ENSMUSG00000020770	Unk	unkempt family zinc finger [Source:MGI Symbol;Acc:MGI:2442456]	11	115921148	115952040	1	1.11177	1.35443e-07	1.25281e-06
ENSMUSG00000033964	Zbtb41	zinc finger and BTB domain containing 41 [Source:MGI Symbol;Acc:MGI:2444487]	1	139350026	139380743	1	1.11174	2.8114e-09	3.33594e-08
ENSMUSG00000020914	Top2a	topoisomerase (DNA) II alpha [Source:MGI Symbol;Acc:MGI:98790]	11	98883769	98915015	-1	1.11147	6.32622e-13	1.19477e-11
ENSMUSG00000078794	Dact3	dishevelled-binding antagonist of beta-catenin 3 [Source:MGI Symbol;Acc:MGI:3654828]	7	16609242	16621387	1	1.11121	0.00100413	0.00432073
ENSMUSG00000027715	Ccna2	cyclin A2 [Source:MGI Symbol;Acc:MGI:108069]	3	36619014	36626299	-1	1.11096	9.32935e-15	2.16491e-13
ENSMUSG00000037098	Rab11fip3	RAB11 family interacting protein 3 (class II) [Source:MGI Symbol;Acc:MGI:2444431]	17	26208010	26288529	-1	1.1092	1.50599e-08	1.61367e-07
ENSMUSG00000039361	Picalm	phosphatidylinositol binding clathrin assembly protein [Source:MGI Symbol;Acc:MGI:2385902]	7	89779421	89862673	1	1.10852	1.34091e-12	2.42203e-11
ENSMUSG00000029033	Acap3	ArfGAP with coiled-coil, ankyrin repeat and PH domains 3 [Source:MGI Symbol;Acc:MGI:2153589]	4	155976279	155991708	1	1.10714	1.3165e-08	1.42211e-07
ENSMUSG00000046058	Eid2	EP300 interacting inhibitor of differentiation 2 [Source:MGI Symbol;Acc:MGI:2681174]	7	27967306	27968697	1	1.10638	1.22077e-08	1.32663e-07
ENSMUSG00000048142	Nat8l	N-acetyltransferase 8-like [Source:MGI Symbol;Acc:MGI:2447776]	5	34153328	34163260	1	1.10527	7.68745e-08	7.39982e-07
ENSMUSG00000109336	Samd4b	sterile alpha motif domain containing 4B [Source:MGI Symbol;Acc:MGI:2448542]	7	28098947	28297569	-1	1.10519	1.37228e-13	2.81347e-12
ENSMUSG00000058761	Rnf169	ring finger protein 169 [Source:MGI Symbol;Acc:MGI:1920257]	7	99569461	99629655	-1	1.10507	2.07793e-10	2.89383e-09
ENSMUSG00000049091	Sephs2	selenophosphate synthetase 2 [Source:MGI Symbol;Acc:MGI:108388]	7	126871051	126873227	-1	1.10478	7.93521e-08	7.62724e-07
ENSMUSG00000026153	Fam135a	family with sequence similarity 135, member A [Source:MGI Symbol;Acc:MGI:1915437]	1	24050174	24139422	-1	1.10383	2.30327e-10	3.18978e-09
ENSMUSG00000037408	Cnnm4	cyclin M4 [Source:MGI Symbol;Acc:MGI:2151060]	1	36510701	36547845	1	1.10359	2.99499e-07	2.60207e-06
ENSMUSG00000069045	Ddx3y	DEAD box helicase 3, Y-linked [Source:MGI Symbol;Acc:MGI:1349406]	Y	1260771	1286629	-1	1.10345	0.000299697	0.00146547
ENSMUSG00000030986	Dhx32	DEAH (Asp-Glu-Ala-His) box polypeptide 32 [Source:MGI Symbol;Acc:MGI:2141813]	7	133322671	133384455	-1	1.10331	5.58896e-16	1.45821e-14
ENSMUSG00000037188	Grhl3	grainyhead like transcription factor 3 [Source:MGI Symbol;Acc:MGI:2655333]	4	135269199	135300941	-1	1.10317	1.33485e-05	8.76111e-05
ENSMUSG00000070462	Tlnrd1	talin rod domain containing 1 [Source:MGI Symbol;Acc:MGI:1891420]	7	83529081	83533513	-1	1.10285	1.77812e-05	0.000113739
ENSMUSG00000024914	Drap1	Dr1 associated protein 1 (negative cofactor 2 alpha) [Source:MGI Symbol;Acc:MGI:1913806]	19	5472833	5475007	-1	1.10254	5.61135e-19	1.9207e-17
ENSMUSG00000020463	Ppp4r3b	protein phosphatase 4 regulatory subunit 3B [Source:MGI Symbol;Acc:MGI:2144474]	11	29122890	29170797	1	1.10238	1.28275e-08	1.38943e-07
ENSMUSG00000021892	Sh3bp5	SH3-domain binding protein 5 (BTK-associated) [Source:MGI Symbol;Acc:MGI:1344391]	14	31081837	31158035	-1	1.1022	0.00746694	0.0248153
ENSMUSG00000064043	Trerf1	transcriptional regulating factor 1 [Source:MGI Symbol;Acc:MGI:2442086]	17	47451801	47672883	1	1.10156	1.02402e-08	1.12619e-07
ENSMUSG00000021453	Gadd45g	growth arrest and DNA-damage-inducible 45 gamma [Source:MGI Symbol;Acc:MGI:1346325]	13	52000714	52002504	1	1.10073	0.000403011	0.00190826
ENSMUSG00000074476	Spc24	SPC24, NDC80 kinetochore complex component, homolog (S. cerevisiae) [Source:MGI Symbol;Acc:MGI:1914879]	9	21666738	21671599	-1	1.09965	1.00101e-07	9.47054e-07
ENSMUSG00000025507	Pidd1	p53 induced death domain protein 1 [Source:MGI Symbol;Acc:MGI:1889507]	7	141018026	141023938	-1	1.0984	7.39195e-07	6.06451e-06
ENSMUSG00000017716	Birc5	baculoviral IAP repeat-containing 5 [Source:MGI Symbol;Acc:MGI:1203517]	11	117740077	117746569	1	1.09794	1.6168e-09	1.99958e-08
ENSMUSG00000050010	Shisa3	shisa family member 3 [Source:MGI Symbol;Acc:MGI:3041225]	5	67765225	67780895	1	1.09767	0.0145402	0.0439055
ENSMUSG00000006360	Crip1	cysteine-rich protein 1 (intestinal) [Source:MGI Symbol;Acc:MGI:88501]	12	113109936	113117499	1	1.09732	0.00598511	0.0205963
ENSMUSG00000075232	Amd1	S-adenosylmethionine decarboxylase 1 [Source:MGI Symbol;Acc:MGI:88004]	10	40163454	40178184	-1	1.09714	1.10121e-12	2.00916e-11
ENSMUSG00000039738	Slx4	SLX4 structure-specific endonuclease subunit homolog (S. cerevisiae) [Source:MGI Symbol;Acc:MGI:106299]	16	3796969	3821634	-1	1.09583	3.36933e-08	3.42041e-07
ENSMUSG00000018574	Acadvl	acyl-Coenzyme A dehydrogenase, very long chain [Source:MGI Symbol;Acc:MGI:895149]	11	69901009	69906237	-1	1.09543	1.67565e-12	3.01299e-11
ENSMUSG00000021831	Ero1a	endoplasmic reticulum oxidoreductase 1 alpha [Source:MGI Symbol;Acc:MGI:1354385]	14	45520544	45556228	-1	1.095	3.10598e-14	6.87081e-13
ENSMUSG00000036902	Neto2	neuropilin (NRP) and tolloid (TLL)-like 2 [Source:MGI Symbol;Acc:MGI:1921763]	8	86363217	86427553	-1	1.09443	1.86979e-09	2.28547e-08
ENSMUSG00000094378	Gm15097	predicted gene 15097 [Source:MGI Symbol;Acc:MGI:3710639]	X	148567469	148609690	1	1.09382	0.0149567	0.0449856
ENSMUSG00000026196	Bard1	BRCA1 associated RING domain 1 [Source:MGI Symbol;Acc:MGI:1328361]	1	71066657	71142305	-1	1.0936	1.14307e-10	1.64846e-09
ENSMUSG00000031969	Acad8	acyl-Coenzyme A dehydrogenase family, member 8 [Source:MGI Symbol;Acc:MGI:1914198]	9	26885431	26910862	-1	1.09313	0.000437929	0.00205791
ENSMUSG00000019969	Psen1	presenilin 1 [Source:MGI Symbol;Acc:MGI:1202717]	12	83734926	83781973	1	1.09172	1.47402e-11	2.36211e-10
ENSMUSG00000033737	Fndc3c1	fibronectin type III domain containing 3C1 [Source:MGI Symbol;Acc:MGI:2685630]	X	105463647	105529007	-1	1.09157	0.00699325	0.0234963
ENSMUSG00000024833	Pola2	polymerase (DNA directed), alpha 2 [Source:MGI Symbol;Acc:MGI:99690]	19	5990570	6014230	-1	1.0911	1.64414e-13	3.33643e-12
ENSMUSG00000003345	Csnk1g2	casein kinase 1, gamma 2 [Source:MGI Symbol;Acc:MGI:1920014]	10	80458672	80476583	1	1.09063	2.79094e-09	3.31561e-08
ENSMUSG00000021377	Dek	DEK proto-oncogene (DNA binding) [Source:MGI Symbol;Acc:MGI:1926209]	13	47238251	47259677	-1	1.09037	1.36982e-11	2.20224e-10
ENSMUSG00000015337	Endog	endonuclease G [Source:MGI Symbol;Acc:MGI:1261433]	2	30061505	30064081	1	1.09019	0.0012288	0.00517055
ENSMUSG00000046785	Epm2aip1	EPM2A (laforin) interacting protein 1 [Source:MGI Symbol;Acc:MGI:1925031]	9	111100997	111108161	1	1.08963	7.61289e-07	6.23291e-06
ENSMUSG00000018846	Pank3	pantothenate kinase 3 [Source:MGI Symbol;Acc:MGI:2387464]	11	35660311	35682112	1	1.08917	2.77343e-07	2.42126e-06
ENSMUSG00000036698	Ago2	argonaute RISC catalytic subunit 2 [Source:MGI Symbol;Acc:MGI:2446632]	15	72967693	73056784	-1	1.08802	0.000358182	0.00172057
ENSMUSG00000057497	Fam136a	family with sequence similarity 136, member A [Source:MGI Symbol;Acc:MGI:1913738]	6	86342628	86347040	1	1.08801	7.9681e-14	1.67684e-12
ENSMUSG00000036644	Tbc1d9b	TBC1 domain family, member 9B [Source:MGI Symbol;Acc:MGI:1924045]	11	50022223	50063612	1	1.08533	8.29025e-08	7.92636e-07
ENSMUSG00000019971	Cep290	centrosomal protein 290 [Source:MGI Symbol;Acc:MGI:2384917]	10	100323420	100410702	1	1.08513	0.00577685	0.0200007
ENSMUSG00000019303	Psmc3ip	proteasome (prosome, macropain) 26S subunit, ATPase 3, interacting protein [Source:MGI Symbol;Acc:MGI:1098610]	11	100982649	100986262	-1	1.08299	1.05607e-06	8.45496e-06
ENSMUSG00000031660	Brd7	bromodomain containing 7 [Source:MGI Symbol;Acc:MGI:1349766]	8	89057667	89088822	-1	1.08263	1.56138e-15	3.896e-14
ENSMUSG00000004451	Ralb	v-ral simian leukemia viral oncogene B [Source:MGI Symbol;Acc:MGI:1927244]	1	119398035	119432524	-1	1.08117	4.27295e-08	4.27445e-07
ENSMUSG00000019796	Lrp11	low density lipoprotein receptor-related protein 11 [Source:MGI Symbol;Acc:MGI:2442989]	10	7465564	7501247	1	1.08078	6.55363e-05	0.000373444
ENSMUSG00000040407	Akap9	A kinase (PRKA) anchor protein (yotiao) 9 [Source:MGI Symbol;Acc:MGI:2178217]	5	3978054	4131310	1	1.07884	3.9479e-09	4.58598e-08
ENSMUSG00000046000	Naa11	N(alpha)-acetyltransferase 11, NatA catalytic subunit [Source:MGI Symbol;Acc:MGI:2141314]	5	97530057	97540238	-1	1.07868	0.000884089	0.0038616
ENSMUSG00000005699	Pard6a	par-6 family cell polarity regulator alpha [Source:MGI Symbol;Acc:MGI:1927223]	8	106427780	106430128	1	1.07814	3.60162e-05	0.000216587
ENSMUSG00000017774	Myo1c	myosin IC [Source:MGI Symbol;Acc:MGI:106612]	11	75541330	75564736	1	1.07763	4.3334e-14	9.39786e-13
ENSMUSG00000063804	Lin28b	lin-28 homolog B (C. elegans) [Source:MGI Symbol;Acc:MGI:3584032]	10	45252716	45362491	-1	1.07724	1.14132e-08	1.24711e-07
ENSMUSG00000033589	Reep4	receptor accessory protein 4 [Source:MGI Symbol;Acc:MGI:1919799]	14	70782691	70786373	1	1.07704	3.27944e-09	3.85776e-08
ENSMUSG00000041498	Kif14	kinesin family member 14 [Source:MGI Symbol;Acc:MGI:1098226]	1	136394081	136459249	1	1.07691	2.1405e-09	2.59088e-08
ENSMUSG00000031523	Dlc1	deleted in liver cancer 1 [Source:MGI Symbol;Acc:MGI:1354949]	8	37034905	37420297	-1	1.07649	1.58525e-11	2.52207e-10
ENSMUSG00000013833	Med16	mediator complex subunit 16 [Source:MGI Symbol;Acc:MGI:2158394]	10	79730542	79744757	-1	1.07455	4.41591e-09	5.1028e-08
ENSMUSG00000021275	Tecpr2	tectonin beta-propeller repeat containing 2 [Source:MGI Symbol;Acc:MGI:2144865]	12	110855698	110938828	1	1.07195	0.00109436	0.00466426
ENSMUSG00000053965	Pde5a	phosphodiesterase 5A, cGMP-specific [Source:MGI Symbol;Acc:MGI:2651499]	3	122522596	122653023	1	1.0705	0.00232192	0.00900997
ENSMUSG00000090137	Uba52	ubiquitin A-52 residue ribosomal protein fusion product 1 [Source:MGI Symbol;Acc:MGI:98887]	8	70960913	70963451	-1	1.06994	0.00273505	0.0104159
ENSMUSG00000036067	Slc2a6	solute carrier family 2 (facilitated glucose transporter), member 6 [Source:MGI Symbol;Acc:MGI:2443286]	2	26911375	26918010	-1	1.0696	0.00868395	0.0283103
ENSMUSG00000025813	Homer2	homer scaffolding protein 2 [Source:MGI Symbol;Acc:MGI:1347354]	7	81250229	81357275	-1	1.06932	1.21596e-08	1.32213e-07
ENSMUSG00000004891	Nes	nestin [Source:MGI Symbol;Acc:MGI:101784]	3	87878385	87887758	1	1.06902	6.7592e-12	1.13626e-10
ENSMUSG00000062380	Tubb3	tubulin, beta 3 class III [Source:MGI Symbol;Acc:MGI:107813]	8	124138163	124148754	1	1.06811	0.00156412	0.00639381
ENSMUSG00000018554	Ybx2	Y box protein 2 [Source:MGI Symbol;Acc:MGI:1096372]	11	69826622	69832431	1	1.06809	1.69594e-07	1.54287e-06
ENSMUSG00000027346	Gpcpd1	glycerophosphocholine phosphodiesterase 1 [Source:MGI Symbol;Acc:MGI:104898]	2	132371002	132429649	-1	1.068	5.1434e-06	3.66095e-05
ENSMUSG00000031622	Sin3b	transcriptional regulator, SIN3B (yeast) [Source:MGI Symbol;Acc:MGI:107158]	8	73449913	73484829	1	1.06784	4.01693e-18	1.28639e-16
ENSMUSG00000075706	Gpx4	glutathione peroxidase 4 [Source:MGI Symbol;Acc:MGI:104767]	10	79883000	79892273	1	1.06749	7.58e-14	1.59855e-12
ENSMUSG00000034023	Fancd2	Fanconi anemia, complementation group D2 [Source:MGI Symbol;Acc:MGI:2448480]	6	113508643	113573978	1	1.06586	1.75253e-16	4.80724e-15
ENSMUSG00000071648	Rom1	rod outer segment membrane protein 1 [Source:MGI Symbol;Acc:MGI:97998]	19	8904755	8906720	-1	1.06502	0.007236	0.0241569
ENSMUSG00000027654	Fam83d	family with sequence similarity 83, member D [Source:MGI Symbol;Acc:MGI:1919128]	2	158610013	158628557	1	1.06363	1.36502e-12	2.46335e-11
ENSMUSG00000022075	Rhobtb2	Rho-related BTB domain containing 2 [Source:MGI Symbol;Acc:MGI:2180557]	14	70022439	70043085	-1	1.06352	1.83639e-08	1.94568e-07
ENSMUSG00000059991	Nptx2	neuronal pentraxin 2 [Source:MGI Symbol;Acc:MGI:1858209]	5	144482712	144494288	1	1.06296	5.45987e-09	6.21881e-08
ENSMUSG00000021144	Mta1	metastasis associated 1 [Source:MGI Symbol;Acc:MGI:2150037]	12	113061898	113100826	1	1.06267	3.78684e-13	7.37599e-12
ENSMUSG00000034998	Foxn2	forkhead box N2 [Source:MGI Symbol;Acc:MGI:1347478]	17	88748139	88797961	1	1.06089	7.87633e-11	1.15429e-09
ENSMUSG00000005575	Ube2m	ubiquitin-conjugating enzyme E2M [Source:MGI Symbol;Acc:MGI:108278]	7	12769047	12772202	-1	1.06036	2.45392e-07	2.1672e-06
ENSMUSG00000045983	Eif4g1	eukaryotic translation initiation factor 4, gamma 1 [Source:MGI Symbol;Acc:MGI:2384784]	16	20487063	20511634	1	1.05967	2.85949e-16	7.67431e-15
ENSMUSG00000048949	Gm6206	predicted pseudogene 6206 [Source:MGI Symbol;Acc:MGI:3644890]	X	102206716	102209013	-1	1.05944	0.000528926	0.00243334
ENSMUSG00000030319	Cand2	cullin-associated and neddylation-dissociated 2 (putative) [Source:MGI Symbol;Acc:MGI:1914338]	6	115751499	115782518	1	1.05921	6.95657e-10	9.10166e-09
ENSMUSG00000059820	Nkapd1	NKAP domain containing 1 [Source:MGI Symbol;Acc:MGI:2143205]	9	50516540	50528764	-1	1.05868	8.35535e-08	7.98093e-07
ENSMUSG00000053080	Zfta	zinc finger translocation associated [Source:MGI Symbol;Acc:MGI:1919667]	19	7394990	7403269	1	1.05865	1.32372e-06	1.04588e-05
ENSMUSG00000026269	Rnpepl1	arginyl aminopeptidase (aminopeptidase B)-like 1 [Source:MGI Symbol;Acc:MGI:1914170]	1	92838505	92852106	1	1.05768	0.00158754	0.00648016
ENSMUSG00000021819	Zswim8	zinc finger SWIM-type containing 8 [Source:MGI Symbol;Acc:MGI:1919156]	14	20757620	20773687	1	1.05748	8.0264e-10	1.03717e-08
ENSMUSG00000028790	Khdrbs1	KH domain containing, RNA binding, signal transduction associated 1 [Source:MGI Symbol;Acc:MGI:893579]	4	129596957	129636096	-1	1.05714	1.23665e-14	2.83986e-13
ENSMUSG00000020941	Map3k14	mitogen-activated protein kinase kinase kinase 14 [Source:MGI Symbol;Acc:MGI:1858204]	11	103110588	103158298	-1	1.05509	0.00137682	0.0057222
ENSMUSG00000046711	Hmga1	high mobility group AT-hook 1 [Source:MGI Symbol;Acc:MGI:96160]	17	27775471	27782648	1	1.05477	5.75469e-11	8.59186e-10
ENSMUSG00000051427	Ccdc157	coiled-coil domain containing 157 [Source:MGI Symbol;Acc:MGI:3041210]	11	4091123	4110293	-1	1.05469	0.000165438	0.000860146
ENSMUSG00000020766	Galk1	galactokinase 1 [Source:MGI Symbol;Acc:MGI:95730]	11	115899283	115903545	-1	1.05464	1.91175e-14	4.32033e-13
ENSMUSG00000021364	Elovl2	elongation of very long chain fatty acids (FEN1/Elo2, SUR4/Elo3, yeast)-like 2 [Source:MGI Symbol;Acc:MGI:1858960]	13	41335857	41373881	-1	1.05461	7.72523e-06	5.33258e-05
ENSMUSG00000019428	Fkbp8	FK506 binding protein 8 [Source:MGI Symbol;Acc:MGI:1341070]	8	70980374	70987978	1	1.05359	2.57162e-10	3.53678e-09
ENSMUSG00000043903	Zfp469	zinc finger protein 469 [Source:MGI Symbol;Acc:MGI:2684868]	8	122985359	122999389	1	1.05259	0.00139446	0.00579043
ENSMUSG00000051811	Cox6b2	cytochrome c oxidase subunit 6B2 [Source:MGI Symbol;Acc:MGI:3044182]	7	4754791	4756093	-1	1.05152	0.000232522	0.00116772
ENSMUSG00000029547	Ints1	integrator complex subunit 1 [Source:MGI Symbol;Acc:MGI:1915760]	5	139737037	139761429	-1	1.05103	1.22985e-10	1.76337e-09
ENSMUSG00000021597	Slf1	SMC5-SMC6 complex localization factor 1 [Source:MGI Symbol;Acc:MGI:2145448]	13	77191207	77283592	-1	1.0504	0.000113549	0.000613292
ENSMUSG00000030346	Rad51ap1	RAD51 associated protein 1 [Source:MGI Symbol;Acc:MGI:1098224]	6	126900013	126916550	-1	1.05003	2.54487e-07	2.24036e-06
ENSMUSG00000024182	Axin1	axin 1 [Source:MGI Symbol;Acc:MGI:1096327]	17	26357662	26414785	1	1.04992	2.57613e-15	6.30153e-14
ENSMUSG00000045799	Gm9800	predicted gene 9800 [Source:MGI Symbol;Acc:MGI:3710580]	14	13669438	13669773	1	1.04988	1.5958e-06	1.24162e-05
ENSMUSG00000020275	Rel	reticuloendotheliosis oncogene [Source:MGI Symbol;Acc:MGI:97897]	11	23686847	23720970	-1	1.04882	1.63816e-05	0.000105876
ENSMUSG00000038742	Angptl6	angiopoietin-like 6 [Source:MGI Symbol;Acc:MGI:1917976]	9	20785104	20791023	-1	1.04873	0.000193537	0.00099121
ENSMUSG00000037315	Jade3	jade family PHD finger 3 [Source:MGI Symbol;Acc:MGI:2148019]	X	20291927	20386178	1	1.04863	9.45146e-14	1.96818e-12
ENSMUSG00000036565	Ttyh3	tweety family member 3 [Source:MGI Symbol;Acc:MGI:1925589]	5	140606333	140634786	-1	1.04792	2.7234e-10	3.73005e-09
ENSMUSG00000071652	Ints5	integrator complex subunit 5 [Source:MGI Symbol;Acc:MGI:1923578]	19	8870369	8875252	1	1.04782	1.62294e-10	2.29228e-09
ENSMUSG00000040297	Suco	SUN domain containing ossification factor [Source:MGI Symbol;Acc:MGI:2138346]	1	161643683	161704251	-1	1.04781	3.80798e-10	5.12376e-09
ENSMUSG00000066571	Garre1	granule associated Rac and RHOG effector 1 [Source:MGI Symbol;Acc:MGI:1924311]	7	33936132	34012976	-1	1.04747	3.47696e-14	7.66588e-13
ENSMUSG00000050619	Zscan29	zinc finger SCAN domains 29 [Source:MGI Symbol;Acc:MGI:2139317]	2	120988754	121001606	-1	1.04649	1.51502e-07	1.38844e-06
ENSMUSG00000004319	Clcn3	chloride channel, voltage-sensitive 3 [Source:MGI Symbol;Acc:MGI:103555]	8	61363423	61436334	-1	1.0463	1.11805e-08	1.22505e-07
ENSMUSG00000034210	Efcab14	EF-hand calcium binding domain 14 [Source:MGI Symbol;Acc:MGI:2442397]	4	115594941	115634524	1	1.04562	8.61164e-09	9.59439e-08
ENSMUSG00000035027	Map2k2	mitogen-activated protein kinase kinase 2 [Source:MGI Symbol;Acc:MGI:1346867]	10	80941749	80969809	1	1.04511	3.67819e-10	4.96256e-09
ENSMUSG00000006519	Cyba	cytochrome b-245, alpha polypeptide [Source:MGI Symbol;Acc:MGI:1316658]	8	123151515	123159669	-1	1.04437	7.7455e-05	0.000434145
ENSMUSG00000058355	Abce1	ATP-binding cassette, sub-family E (OABP), member 1 [Source:MGI Symbol;Acc:MGI:1195458]	8	80410091	80438369	-1	1.04346	5.74471e-12	9.71471e-11
ENSMUSG00000015214	Mtmr1	myotubularin related protein 1 [Source:MGI Symbol;Acc:MGI:1858271]	X	70408366	70462802	1	1.04333	0.00708966	0.023768
ENSMUSG00000028282	Casp8ap2	caspase 8 associated protein 2 [Source:MGI Symbol;Acc:MGI:1349399]	4	32615451	32653265	1	1.04326	1.44357e-09	1.79989e-08
ENSMUSG00000027429	Sec23b	SEC23 homolog B, COPII coat complex component [Source:MGI Symbol;Acc:MGI:1350925]	2	144398149	144432669	1	1.04303	1.02787e-12	1.88573e-11
ENSMUSG00000036819	Jmjd4	jumonji domain containing 4 [Source:MGI Symbol;Acc:MGI:2144404]	11	59340871	59349393	1	1.0419	4.70969e-08	4.69012e-07
ENSMUSG00000014177	Tvp23b	trans-golgi network vesicle protein 23B [Source:MGI Symbol;Acc:MGI:1914760]	11	62770281	62807606	1	1.03963	5.32722e-05	0.00030887
ENSMUSG00000062373	Tmem65	transmembrane protein 65 [Source:MGI Symbol;Acc:MGI:1922118]	15	58654118	58695487	-1	1.03927	1.61737e-10	2.28605e-09
ENSMUSG00000028312	Smc2	structural maintenance of chromosomes 2 [Source:MGI Symbol;Acc:MGI:106067]	4	52439243	52488260	1	1.03873	1.79233e-09	2.1989e-08
ENSMUSG00000048279	Sacs	sacsin [Source:MGI Symbol;Acc:MGI:1354724]	14	61375906	61478144	1	1.0386	0.00122622	0.0051632
ENSMUSG00000028969	Cdk5	cyclin-dependent kinase 5 [Source:MGI Symbol;Acc:MGI:101765]	5	24623239	24628528	-1	1.0385	3.80284e-06	2.76921e-05
ENSMUSG00000038489	Polr2l	polymerase (RNA) II (DNA directed) polypeptide L [Source:MGI Symbol;Acc:MGI:1913741]	7	141051773	141055045	-1	1.03508	1.0457e-07	9.86054e-07
ENSMUSG00000029151	Slc30a3	solute carrier family 30 (zinc transporter), member 3 [Source:MGI Symbol;Acc:MGI:1345280]	5	31243450	31265581	-1	1.03452	0.000614313	0.00279242
ENSMUSG00000022111	Uchl3	ubiquitin carboxyl-terminal esterase L3 (ubiquitin thiolesterase) [Source:MGI Symbol;Acc:MGI:1355274]	14	101891403	101933561	1	1.03381	2.67373e-07	2.3424e-06
ENSMUSG00000033295	Ptprf	protein tyrosine phosphatase, receptor type, F [Source:MGI Symbol;Acc:MGI:102695]	4	118065410	118148602	-1	1.03304	2.80388e-12	4.92151e-11
ENSMUSG00000032120	C2cd2l	C2 calcium-dependent domain containing 2-like [Source:MGI Symbol;Acc:MGI:1919014]	9	44220534	44231582	-1	1.03287	3.53438e-06	2.58508e-05
ENSMUSG00000005698	Ctcf	CCCTC-binding factor [Source:MGI Symbol;Acc:MGI:109447]	8	106363200	106409554	1	1.03272	2.30426e-08	2.39544e-07
ENSMUSG00000062312	Erbb2	erb-b2 receptor tyrosine kinase 2 [Source:MGI Symbol;Acc:MGI:95410]	11	98303296	98328542	1	1.0325	4.25293e-10	5.68401e-09
ENSMUSG00000020387	Jade2	jade family PHD finger 2 [Source:MGI Symbol;Acc:MGI:1924151]	11	51704282	51748480	-1	1.03191	2.8178e-11	4.33058e-10
ENSMUSG00000052373	Mpp3	membrane protein, palmitoylated 3 (MAGUK p55 subfamily member 3) [Source:MGI Symbol;Acc:MGI:1328354]	11	101890478	101919287	-1	1.03188	0.00416227	0.01502
ENSMUSG00000033762	Recql4	RecQ protein-like 4 [Source:MGI Symbol;Acc:MGI:1931028]	15	76587753	76594748	-1	1.03135	3.55144e-09	4.14724e-08
ENSMUSG00000020042	Btbd11	BTB (POZ) domain containing 11 [Source:MGI Symbol;Acc:MGI:1921257]	10	85222678	85496156	1	1.03114	0.00202118	0.00798793
ENSMUSG00000021707	Dhfr	dihydrofolate reductase [Source:MGI Symbol;Acc:MGI:94890]	13	92491234	92525561	1	1.03094	4.22773e-06	3.05512e-05
ENSMUSG00000028830	AU040320	expressed sequence AU040320 [Source:MGI Symbol;Acc:MGI:2140475]	4	126647337	126763863	1	1.0303	1.93099e-08	2.03722e-07
ENSMUSG00000022034	Esco2	establishment of sister chromatid cohesion N-acetyltransferase 2 [Source:MGI Symbol;Acc:MGI:1919238]	14	66056487	66071443	-1	1.03021	6.81446e-10	8.92748e-09
ENSMUSG00000074682	Zcchc3	zinc finger, CCHC domain containing 3 [Source:MGI Symbol;Acc:MGI:1915167]	2	152253875	152256947	-1	1.03008	5.4985e-09	6.25922e-08
ENSMUSG00000024959	Bad	BCL2-associated agonist of cell death [Source:MGI Symbol;Acc:MGI:1096330]	19	6919229	6929267	1	1.02955	1.22935e-05	8.13312e-05
ENSMUSG00000043587	Pxylp1	2-phosphoxylose phosphatase 1 [Source:MGI Symbol;Acc:MGI:2442444]	9	96705389	96774722	-1	1.02949	0.00548336	0.0191077
ENSMUSG00000031661	Nkd1	naked cuticle 1 [Source:MGI Symbol;Acc:MGI:2135954]	8	89247982	89321512	1	1.02743	2.76108e-07	2.41254e-06
ENSMUSG00000108461	AV356131	expressed sequence AV356131 [Source:MGI Symbol;Acc:MGI:2142184]	7	116042810	116043559	1	1.0273	0.0140139	0.0426009
ENSMUSG00000056579	Tug1	taurine upregulated gene 1 [Source:MGI Symbol;Acc:MGI:2144114]	11	3589785	3599673	-1	1.02587	1.47653e-10	2.09891e-09
ENSMUSG00000021774	Ube2e1	ubiquitin-conjugating enzyme E2E 1 [Source:MGI Symbol;Acc:MGI:107411]	14	4137837	4186974	1	1.02571	3.85815e-08	3.87902e-07
ENSMUSG00000032113	Chek1	checkpoint kinase 1 [Source:MGI Symbol;Acc:MGI:1202065]	9	36619778	36638361	-1	1.02542	8.73574e-07	7.07649e-06
ENSMUSG00000038020	Rapgefl1	Rap guanine nucleotide exchange factor (GEF)-like 1 [Source:MGI Symbol;Acc:MGI:3611446]	11	98727611	98744523	1	1.02508	1.81892e-06	1.39933e-05
ENSMUSG00000046311	Zfp62	zinc finger protein 62 [Source:MGI Symbol;Acc:MGI:99662]	11	49094119	49109643	1	1.02438	0.00085311	0.00374521
ENSMUSG00000067338	Tuba3b	tubulin, alpha 3B [Source:MGI Symbol;Acc:MGI:1095408]	6	145561483	145567205	1	1.02411	3.7545e-15	9.0285e-14
ENSMUSG00000038128	Camk4	calcium/calmodulin-dependent protein kinase IV [Source:MGI Symbol;Acc:MGI:88258]	18	33067984	33324281	1	1.02205	2.92082e-07	2.54319e-06
ENSMUSG00000079509	Zfx	zinc finger protein X-linked [Source:MGI Symbol;Acc:MGI:99211]	X	93118237	93167308	-1	1.02138	1.34321e-09	1.68108e-08
ENSMUSG00000087522	Gm371	predicted pseudogene 371 [Source:MGI Symbol;Acc:MGI:2685217]	X	94041045	94042289	-1	1.02046	0.000642637	0.00291053
ENSMUSG00000063077	Kif1b	kinesin family member 1B [Source:MGI Symbol;Acc:MGI:108426]	4	149260776	149392150	-1	1.02036	1.85073e-11	2.90723e-10
ENSMUSG00000026799	Med27	mediator complex subunit 27 [Source:MGI Symbol;Acc:MGI:1916225]	2	29236831	29414805	1	1.01829	5.93053e-06	4.18823e-05
ENSMUSG00000046727	Cystm1	cysteine-rich transmembrane module containing 1 [Source:MGI Symbol;Acc:MGI:1913310]	18	36475573	36536150	1	1.01788	0.000665938	0.00300306
ENSMUSG00000042386	Tex13b	testis expressed 13B [Source:MGI Symbol;Acc:MGI:1890544]	X	139709056	139714182	-1	1.01634	1.75507e-08	1.86448e-07
ENSMUSG00000036769	Wdr44	WD repeat domain 44 [Source:MGI Symbol;Acc:MGI:1919654]	X	23559290	23672264	1	1.016	0.000272945	0.00134993
ENSMUSG00000025324	Atp10a	ATPase, class V, type 10A [Source:MGI Symbol;Acc:MGI:1330809]	7	58305914	58479168	1	1.01541	2.22608e-06	1.6884e-05
ENSMUSG00000032463	Faim	Fas apoptotic inhibitory molecule [Source:MGI Symbol;Acc:MGI:1344387]	9	98868426	98884074	1	1.01395	2.9914e-08	3.06333e-07
ENSMUSG00000057440	Mpp7	membrane protein, palmitoylated 7 (MAGUK p55 subfamily member 7) [Source:MGI Symbol;Acc:MGI:1922989]	18	7347959	7626866	-1	1.01258	5.18297e-05	0.000301915
ENSMUSG00000050071	Bex1	brain expressed X-linked 1 [Source:MGI Symbol;Acc:MGI:1328321]	X	135114721	135116262	-1	1.01254	5.05121e-06	3.60306e-05
ENSMUSG00000033763	Mtss2	MTSS I-BAR domain containing 2 [Source:MGI Symbol;Acc:MGI:3039591]	8	111448108	111468032	1	1.01234	5.51244e-07	4.60033e-06
ENSMUSG00000028514	Usp24	ubiquitin specific peptidase 24 [Source:MGI Symbol;Acc:MGI:1919936]	4	106173410	106298519	1	1.0116	7.72453e-17	2.18829e-15
ENSMUSG00000040782	Cop1	COP1, E3 ubiquitin ligase [Source:MGI Symbol;Acc:MGI:1347046]	1	159059890	159175210	1	1.01158	2.1994e-07	1.95702e-06
ENSMUSG00000036768	Kif15	kinesin family member 15 [Source:MGI Symbol;Acc:MGI:1098258]	9	122780111	122847798	1	1.01073	0.0024147	0.00931908
ENSMUSG00000017978	Cadps2	Ca2+-dependent activator protein for secretion 2 [Source:MGI Symbol;Acc:MGI:2443963]	6	23262772	23839420	-1	1.01053	1.1235e-08	1.22966e-07
ENSMUSG00000032469	Dbr1	debranching RNA lariats 1 [Source:MGI Symbol;Acc:MGI:1931520]	9	99457852	99466554	1	1.01025	4.7218e-05	0.000277493
ENSMUSG00000042650	Alkbh5	alkB homolog 5, RNA demethylase [Source:MGI Symbol;Acc:MGI:2144489]	11	60427207	60449338	1	1.00993	2.45343e-15	6.00878e-14
ENSMUSG00000039748	Exo1	exonuclease 1 [Source:MGI Symbol;Acc:MGI:1349427]	1	175708147	175741055	1	1.00816	1.20425e-12	2.18712e-11
ENSMUSG00000001729	Akt1	thymoma viral proto-oncogene 1 [Source:MGI Symbol;Acc:MGI:87986]	12	112620255	112641318	-1	1.00698	8.20199e-10	1.05712e-08
ENSMUSG00000067336	Bmpr2	bone morphogenetic protein receptor, type II (serine/threonine kinase) [Source:MGI Symbol;Acc:MGI:1095407]	1	59802559	59918173	1	1.00675	1.87127e-08	1.97736e-07
ENSMUSG00000020427	Igfbp3	insulin-like growth factor binding protein 3 [Source:MGI Symbol;Acc:MGI:96438]	11	7156086	7163923	-1	1.00669	0.00012483	0.000667158
ENSMUSG00000041491	Cep78	centrosomal protein 78 [Source:MGI Symbol;Acc:MGI:1924386]	19	15933137	15962353	-1	1.00667	3.67791e-08	3.70905e-07
ENSMUSG00000075470	Alg10b	asparagine-linked glycosylation 10B (alpha-1,2-glucosyltransferase) [Source:MGI Symbol;Acc:MGI:2146159]	15	90108514	90117674	1	1.00607	2.54688e-11	3.92939e-10
ENSMUSG00000057594	Arl16	ADP-ribosylation factor-like 16 [Source:MGI Symbol;Acc:MGI:1917567]	11	120355692	120358433	-1	1.00545	0.000956122	0.00414167
ENSMUSG00000030681	Mvp	major vault protein [Source:MGI Symbol;Acc:MGI:1925638]	7	126586032	126613793	-1	1.00418	0.00079006	0.00349465
ENSMUSG00000034108	Ccs	copper chaperone for superoxide dismutase [Source:MGI Symbol;Acc:MGI:1333783]	19	4875394	4889360	-1	1.00388	4.06761e-07	3.46286e-06
ENSMUSG00000058173	Smco4	single-pass membrane protein with coiled-coil domains 4 [Source:MGI Symbol;Acc:MGI:3039636]	9	15404728	15456556	1	1.00358	2.09177e-06	1.5914e-05
ENSMUSG00000038582	Pptc7	PTC7 protein phosphatase homolog [Source:MGI Symbol;Acc:MGI:2444593]	5	122422428	122462344	1	1.00325	1.16707e-09	1.47086e-08
ENSMUSG00000022432	Smc1b	structural maintenance of chromosomes 1B [Source:MGI Symbol;Acc:MGI:2154049]	15	84948890	85016165	-1	1.00196	1.27758e-08	1.38459e-07
ENSMUSG00000025169	Ogfod3	2-oxoglutarate and iron-dependent oxygenase domain containing 3 [Source:MGI Symbol;Acc:MGI:1913429]	11	121068417	121095537	-1	1.00194	0.00865874	0.0282428
ENSMUSG00000028073	Pear1	platelet endothelial aggregation receptor 1 [Source:MGI Symbol;Acc:MGI:1920432]	3	87655197	87731613	-1	1.00179	0.00415643	0.0150016

## Sheet: GO_activated
Term	Description	LogP	InTerm_InList	Genes
GO:0000902	cell morphogenesis	-10.2619	95/777	Artn,Bmp7,Camk2b,Runx3,Cdk5,Cdk5r1,Cdk5r2,Cobl,Cttn,Dmd,Dscam,Efnb1,Epha8,Ephb2,Ephb4,Erbb2,Fgfr3,Fzd4,Gdnf,Gli2,Lrp2,Hdac6,Id1,Id2,Kif5b,Arhgef2,Lhx3,Lrp8,Mdk,Met,Map1a,Map1b,Map2,Mapt,Nbl1,Nes,Notch3,Ntn3,Ntrk1,Nr4a2,Scn1b,Sema4f,Sema6b,Sema7a,Shh,Thbs4,Tubb3,Ugt8a,Ulk1,Upk3a,Wnt3a,Wnt7b,Zfpm1,Plod3,Dpysl4,Zfp385a,Cspg5,Lats2,Srcin1,Bcl11b,Dip2a,Dpysl5,Cap2,Plxnd1,Dab2ip,Col22a1,Draxin,Cgn,Whrn…
GO:0022402	cell cycle process	-9.45157	92/769	Birc5,Bcl2l11,Brca1,Calm2,Camk2b,Ccna2,Ccnd1,Ccne1,Ccne2,Cdc25a,Cdk2,Cdk5,Cdk5r1,Chek1,Dmc1,Fanca,Smc2,Foxm1,Hspa2,Cep250,Kif4,Arhgef2,Mcm2,Nes,Orc1,Ovol1,Pim2,Plk1,Septin5,Psmc3ip,Top2a,Cdc6,Taf10,Lats2,Fbxl3,E2f7,Slx4,Pard6a,Rec8,Pidd1,Donson,Haus2,Nuf2,Fbxo5,Anp32b,Spc24,Rps27l,Chmp2b,Stambp,Pds5a,Kif23,Fam83d,Esco2,Dscc1,Tpx2,Reep4,Tppp,Mei1,Ncapg2,Knl1,Mzt1,Ticrr,Misp,Cep152,Ccp110,Septin10,…
GO:0045165	cell fate commitment	-7.74174	42/269	Nr2f2,Dll1,Dll3,Dlx1,Dlx2,Fgf13,Fgfr3,Fkbp8,Gli2,Id2,Il6ra,Jag2,Arhgef2,Lbx1,Lhx3,Lhx6,Smad1,Mitf,Notch3,Ntrk3,Pax2,Pou4f1,Psen1,Shh,Sox12,Tbr1,Tbx1,Tead3,Wnt9b,Wnt3a,Wnt7b,Apc2,Lats2,Tbx21,Bcl11b,Epop,Isl2,Foxn4,Wnt9a,Kdm6b,Cyp26b1,Prickle2
GO:0043549	regulation of kinase activity	-7.61614	81/704	Adnp,Adra2b,Adra2c,Agrn,Akt1,Nr2f2,Axin1,Axin2,Bad,Bmp7,Ccna2,Ccnd1,Ccne1,Ccne2,Cdk5,Cdk5r1,Cdk5r2,Cdkn2c,Socs1,Dab1,Epha8,Ephb2,Ephb4,Erbb2,Fgf2,Fgfr3,Fzd4,Hipk3,Il6ra,Itgb1bp1,Kit,Lrp5,Lrp8,Met,Mt3,Mapt,Gadd45b,Ntrk1,Ntrk3,Pdgfa,Pkd1,Pkia,Pkig,Plk1,Psen1,Slc8a1,Snca,Sorl1,Traf4,Wnt3a,Cdc6,Gadd45g,Insrr,Sh3bp5,Map2k2,Map3k7,Vps25,Lats2,Camk1,Srcin1,Ralb,Dab2ip,Cox11,Tom1l1,Tpx2,Mvp,Dusp12,Tnxb,T…
GO:0051445	regulation of meiotic cell cycle	-6.52631	16/59	Camk2b,Cdc25a,Lfng,Nppc,Ovol1,Prkaca,Prkacb,Rad51ap1,Stra8,Grb14,Pde3a,Fbxo5,Prdm9,Ythdc2,Meiosin,Meioc,P2ry1,Shh,Zp3,Ago2,Pde5a,Bmp7,Fbn2,Iho1

## Sheet: WT_Adiff_repressed
ensembl_gene_id	external_gene_name	description	chromosome_name	start_position	end_position	strand	log2FoldChange	pvalue	FDR
ENSMUSG00000072492	Gm10364	predicted pseudogene 10364 [Source:MGI Symbol;Acc:MGI:3643153]	14	55275919	55280436	1	-8.3507	1.22216e-07	1.13948e-06
ENSMUSG00000115687	Gm18962	predicted gene, 18962 [Source:MGI Symbol;Acc:MGI:5011147]	14	48624571	48625462	-1	-7.82773	1.80203e-06	1.38742e-05
ENSMUSG00000086386	Gm12108	predicted gene 12108 [Source:MGI Symbol;Acc:MGI:3651176]	11	32045261	32051228	-1	-7.62308	7.4966e-06	5.18917e-05
ENSMUSG00000051965	Nanos2	nanos C2HC-type zinc finger 2 [Source:MGI Symbol;Acc:MGI:2676627]	7	18721325	18722887	1	-7.5442	2.8319e-07	2.46793e-06
ENSMUSG00000027863	Cd2	CD2 antigen [Source:MGI Symbol;Acc:MGI:88320]	3	101183215	101195255	-1	-7.39277	1.42761e-05	9.32683e-05
ENSMUSG00000111022	Gm36367	predicted gene, 36367 [Source:MGI Symbol;Acc:MGI:5595526]	9	113116775	113140283	1	-7.18912	3.33115e-05	0.000202088
ENSMUSG00000040405	Havcr1	hepatitis A virus cellular receptor 1 [Source:MGI Symbol;Acc:MGI:2159680]	11	46625907	46670405	1	-7.14007	5.22559e-15	1.24308e-13
ENSMUSG00000040650	Cyp2b23	cytochrome P450, family 2, subfamily b, polypeptide 23 [Source:MGI Symbol;Acc:MGI:3646735]	7	26364652	26385862	-1	-7.09803	5.76789e-05	0.000332289
ENSMUSG00000068062	Gm14164	predicted gene 14164 [Source:MGI Symbol;Acc:MGI:3650730]	2	152187589	152217244	1	-7.02052	6.81058e-05	0.000386867
ENSMUSG00000097084	Foxl1	forkhead box L1 [Source:MGI Symbol;Acc:MGI:1347469]	8	121854679	121857383	1	-6.94379	7.08933e-06	4.93301e-05
ENSMUSG00000000817	Fasl	Fas ligand (TNF superfamily, member 6) [Source:MGI Symbol;Acc:MGI:99255]	1	161608258	161616064	-1	-6.9282	0.000101156	0.000551146
ENSMUSG00000111858	Gm48277	predicted gene, 48277 [Source:MGI Symbol;Acc:MGI:6097706]	9	40466382	40472225	-1	-6.86551	0.00013588	0.000721013
ENSMUSG00000056418	BC043934	cDNA sequence BC043934 [Source:MGI Symbol;Acc:MGI:2679715]	9	96317836	96320191	-1	-6.85657	0.000151832	0.000796909
ENSMUSG00000024854	Pold4	polymerase (DNA-directed), delta 4 [Source:MGI Symbol;Acc:MGI:1916995]	19	4281953	4283688	1	-6.82413	0.000157022	0.000821161
ENSMUSG00000056498	Tmem154	transmembrane protein 154 [Source:MGI Symbol;Acc:MGI:2444725]	3	84573499	84611882	1	-6.70197	0.000275924	0.00136331
ENSMUSG00000029335	Bmp3	bone morphogenetic protein 3 [Source:MGI Symbol;Acc:MGI:88179]	5	99002274	99032255	1	-6.696	0.000276706	0.00136683
ENSMUSG00000051456	Hspb3	heat shock protein 3 [Source:MGI Symbol;Acc:MGI:1928479]	13	113799432	113800212	-1	-6.68821	0.000272384	0.00134845
ENSMUSG00000015224	Cyp2j9	cytochrome P450, family 2, subfamily j, polypeptide 9 [Source:MGI Symbol;Acc:MGI:1921769]	4	96456666	96479815	-1	-6.67618	0.00029087	0.00142863
ENSMUSG00000020007	Il20ra	interleukin 20 receptor, alpha [Source:MGI Symbol;Acc:MGI:3605069]	10	19588318	19635801	1	-6.65149	1.69874e-05	0.000109188
ENSMUSG00000049848	Ceacam19	carcinoembryonic antigen-related cell adhesion molecule 19 [Source:MGI Symbol;Acc:MGI:2443001]	7	19609667	19621890	-1	-6.64319	0.000326312	0.00158239
ENSMUSG00000105218	Gm38413	predicted gene, 38413 [Source:MGI Symbol;Acc:MGI:5621298]	5	99878713	99901832	-1	-6.62887	0.000368164	0.00176341
ENSMUSG00000110697	Gm31718	predicted gene, 31718 [Source:MGI Symbol;Acc:MGI:5590877]	8	127539390	127634965	-1	-6.60119	0.000383223	0.00182543
ENSMUSG00000072419	Dppa2	developmental pluripotency associated 2 [Source:MGI Symbol;Acc:MGI:2157523]	16	48124271	48140086	1	-6.54942	2.49444e-05	0.000154973
ENSMUSG00000045362	Tnfrsf26	tumor necrosis factor receptor superfamily, member 26 [Source:MGI Symbol;Acc:MGI:2651928]	7	143161396	143182459	-1	-6.53702	4.01954e-05	0.000239762
ENSMUSG00000115680	Gm35167	predicted gene, 35167 [Source:MGI Symbol;Acc:MGI:5594326]	15	38184253	38202461	-1	-6.50859	0.000550412	0.00251981
ENSMUSG00000043760	Pkhd1	polycystic kidney and hepatic disease 1 [Source:MGI Symbol;Acc:MGI:2155808]	1	20128003	20688288	-1	-6.48555	0.00069599	0.00311878
ENSMUSG00000044309	Apol7c	apolipoprotein L 7c [Source:MGI Symbol;Acc:MGI:1920912]	15	77409052	77417516	-1	-6.4812	0.000617547	0.0028052
ENSMUSG00000060441	Trim5	tripartite motif-containing 5 [Source:MGI Symbol;Acc:MGI:3646853]	7	103912593	103937301	-1	-6.40964	0.000808811	0.00357044
ENSMUSG00000112609	Gm47480	predicted gene, 47480 [Source:MGI Symbol;Acc:MGI:6096454]	10	118947529	118958871	1	-6.40745	0.000815778	0.0035964
ENSMUSG00000072688	Gm10399	predicted gene 10399 [Source:MGI Symbol;Acc:MGI:3704255]	5	117456562	117457309	-1	-6.31662	0.00111969	0.00475693
ENSMUSG00000027750	Postn	periostin, osteoblast specific factor [Source:MGI Symbol;Acc:MGI:1926321]	3	54268530	54298458	1	-6.28951	7.25765e-05	0.000409339
ENSMUSG00000101705	Gm28380	predicted gene 28380 [Source:MGI Symbol;Acc:MGI:5579086]	1	91539128	91552222	1	-6.28544	0.001855	0.00742411
ENSMUSG00000071036	Gm10309	predicted gene 10309 [Source:MGI Symbol;Acc:MGI:3641941]	17	86805160	86812660	-1	-6.26371	7.97925e-05	0.00044574
ENSMUSG00000020620	Abca8b	ATP-binding cassette, sub-family A (ABC1), member 8b [Source:MGI Symbol;Acc:MGI:1351668]	11	109823016	109886671	-1	-6.21972	0.00164121	0.00667871
ENSMUSG00000023132	Gzma	granzyme A [Source:MGI Symbol;Acc:MGI:109266]	13	113230359	113237515	-1	-6.20236	0.00290468	0.0109925
ENSMUSG00000031495	Cd209d	CD209d antigen [Source:MGI Symbol;Acc:MGI:2157947]	8	3921824	3928555	-1	-6.19204	0.00182886	0.00733573
ENSMUSG00000117616	Gm49984	predicted gene, 49984 [Source:MGI Symbol;Acc:MGI:6275263]	17	80079391	80082487	1	-6.18025	0.00190299	0.00758411
ENSMUSG00000041722	Khdc1c	KH domain containing 1C [Source:MGI Symbol;Acc:MGI:3583007]	1	21438555	21441069	1	-6.15753	0.00237499	0.00918543
ENSMUSG00000109814	Gm45847	predicted gene 45847 [Source:MGI Symbol;Acc:MGI:5804962]	7	122630638	122667528	1	-6.122	0.0022566	0.00879424
ENSMUSG00000019803	Nr2e1	nuclear receptor subfamily 2, group E, member 1 [Source:MGI Symbol;Acc:MGI:1100526]	10	42437959	42459628	-1	-6.08487	2.15299e-44	3.45295e-42
ENSMUSG00000095620	Csta2	cystatin A family member 2 [Source:MGI Symbol;Acc:MGI:1924020]	16	36041838	36077810	1	-6.07054	0.00266118	0.0101692
ENSMUSG00000009378	Slc16a12	solute carrier family 16 (monocarboxylic acid transporters), member 12 [Source:MGI Symbol;Acc:MGI:2147716]	19	34645803	34724689	-1	-6.06457	0.00330446	0.0122925
ENSMUSG00000036899	Trpv5	transient receptor potential cation channel, subfamily V, member 5 [Source:MGI Symbol;Acc:MGI:2429764]	6	41629107	41657703	-1	-6.04558	0.00303367	0.0114089
ENSMUSG00000084791	Gm13667	predicted gene 13667 [Source:MGI Symbol;Acc:MGI:3650879]	2	73966101	73981178	1	-6.0333	0.00299079	0.0112754
ENSMUSG00000073902	Gvin3	GTPase, very large interferon inducible, family member 3 [Source:MGI Symbol;Acc:MGI:3584360]	7	106195950	106203242	-1	-6.01718	0.00315379	0.0118049
ENSMUSG00000085049	Parvaos	parvin, alpha, opposite strand [Source:MGI Symbol;Acc:MGI:2445046]	7	112126179	112134890	-1	-5.98829	0.00344994	0.0127573
ENSMUSG00000067750	Khdc1a	KH domain containing 1A [Source:MGI Symbol;Acc:MGI:2676610]	1	21419865	21422424	1	-5.97498	0.00427649	0.0153736
ENSMUSG00000118257	9630014M24Rik	RIKEN cDNA 9630014M24 gene [Source:MGI Symbol;Acc:MGI:3588234]	18	38734587	38922098	1	-5.94183	0.00399198	0.0144716
ENSMUSG00000073405	H2-T-ps	histocompatibility 2, T region locus, pseudogene [Source:MGI Symbol;Acc:MGI:2442805]	17	36420126	36422550	-1	-5.87288	0.00502352	0.0176944
ENSMUSG00000047237	Fbxw21	F-box and WD-40 domain protein 21 [Source:MGI Symbol;Acc:MGI:2443323]	9	108968515	108991109	-1	-5.86911	0.00601061	0.0206662
ENSMUSG00000023122	Sult1c2	sulfotransferase family, cytosolic, 1C, member 2 [Source:MGI Symbol;Acc:MGI:1916333]	17	54136665	54153367	-1	-5.85834	0.00590867	0.0203894
ENSMUSG00000115076	Gm49106	predicted gene, 49106 [Source:MGI Symbol;Acc:MGI:6118503]	15	11625183	11630832	-1	-5.85486	0.00524116	0.0183635
ENSMUSG00000030043	Tacr1	tachykinin receptor 1 [Source:MGI Symbol;Acc:MGI:98475]	6	82379315	82537085	1	-5.8526	0.000430375	0.00202625
ENSMUSG00000115585	Gm41271	predicted gene, 41271 [Source:MGI Symbol;Acc:MGI:5624156]	15	11696896	11703789	-1	-5.84755	0.00587341	0.0202856
ENSMUSG00000056966	Gjc3	gap junction protein, gamma 3 [Source:MGI Symbol;Acc:MGI:2153041]	5	137951723	137961360	-1	-5.84078	0.00594612	0.0205011
ENSMUSG00000027048	Abcb11	ATP-binding cassette, sub-family B (MDR/TAP), member 11 [Source:MGI Symbol;Acc:MGI:1351619]	2	69068626	69172960	-1	-5.81882	0.00692618	0.0233182
ENSMUSG00000117961	Gm50265	predicted gene, 50265 [Source:MGI Symbol;Acc:MGI:6303089]	18	34178641	34186087	-1	-5.81541	2.4944e-06	1.87547e-05
ENSMUSG00000106350	Kif19b	kinesin family member 19B [Source:MGI Symbol;Acc:MGI:3646257]	5	140431400	140480826	1	-5.78154	0.00651967	0.0221333
ENSMUSG00000039706	Ldb2	LIM domain binding 2 [Source:MGI Symbol;Acc:MGI:894670]	5	44629474	44957022	-1	-5.77774	0.000510269	0.00235939
ENSMUSG00000104166	Gm38247	predicted gene, 38247 [Source:MGI Symbol;Acc:MGI:5611475]	3	51543917	51544349	-1	-5.74741	0.00747515	0.0248385
ENSMUSG00000042179	Pnliprp1	pancreatic lipase related protein 1 [Source:MGI Symbol;Acc:MGI:97723]	19	58717319	58732601	1	-5.73939	0.00739777	0.0246225
ENSMUSG00000050164	Mchr1	melanin-concentrating hormone receptor 1 [Source:MGI Symbol;Acc:MGI:2180756]	15	81119700	81123165	1	-5.73939	0.00739777	0.0246225
ENSMUSG00000087074	Gm14249	predicted gene 14249 [Source:MGI Symbol;Acc:MGI:3651257]	2	169322537	169346763	1	-5.71971	0.00832306	0.0272866
ENSMUSG00000114774	Gm35281	predicted gene, 35281 [Source:MGI Symbol;Acc:MGI:5594440]	14	29508785	29574365	-1	-5.71971	0.00832306	0.0272866
ENSMUSG00000086847	Tbx3os2	T-box 3, opposite strand 2 [Source:MGI Symbol;Acc:MGI:3801954]	5	119823160	119829283	-1	-5.71608	0.00791701	0.0261364
ENSMUSG00000062252	Lhfpl5	lipoma HMGIC fusion partner-like 5 [Source:MGI Symbol;Acc:MGI:1915382]	17	28794615	28804653	1	-5.69236	0.00869335	0.0283232
ENSMUSG00000034987	Hrh2	histamine receptor H2 [Source:MGI Symbol;Acc:MGI:108482]	13	54346148	54390199	1	-5.68805	0.0101234	0.032253
ENSMUSG00000113645	Gm47076	predicted gene, 47076 [Source:MGI Symbol;Acc:MGI:6095797]	13	34303684	34306448	1	-5.68032	0.00920553	0.0297337
ENSMUSG00000021732	Fgf10	fibroblast growth factor 10 [Source:MGI Symbol;Acc:MGI:1099809]	13	118806327	118928651	1	-5.6475	0.00967149	0.0310221
ENSMUSG00000086052	Gm11802	predicted gene 11802 [Source:MGI Symbol;Acc:MGI:3650651]	4	6688169	6704160	1	-5.63889	0.010097	0.0321844
ENSMUSG00000078942	Naip6	NLR family, apoptosis inhibitory protein 6 [Source:MGI Symbol;Acc:MGI:1298222]	13	100417629	100454182	-1	-5.63512	0.010144	0.032298
ENSMUSG00000006311	Etv2	ets variant 2 [Source:MGI Symbol;Acc:MGI:99253]	7	30333041	30335277	-1	-5.61386	0.0105674	0.0334373
ENSMUSG00000037406	Htra4	HtrA serine peptidase 4 [Source:MGI Symbol;Acc:MGI:3036260]	8	25514945	25528978	-1	-5.61386	0.0105674	0.0334373
ENSMUSG00000048852	Gm12185	predicted gene 12185 [Source:MGI Symbol;Acc:MGI:3652173]	11	48795483	48883053	-1	-5.60994	0.01141	0.0356272
ENSMUSG00000046922	Gpr6	G protein-coupled receptor 6 [Source:MGI Symbol;Acc:MGI:2155249]	10	40945973	40948281	-1	-5.60119	0.0109109	0.0343441
ENSMUSG00000029299	Abcg3	ATP binding cassette subfamily G member 3 [Source:MGI Symbol;Acc:MGI:1351624]	5	105082923	105130584	-1	-5.58841	0.011349	0.0354842
ENSMUSG00000031101	Sash3	SAM and SH3 domain containing 3 [Source:MGI Symbol;Acc:MGI:1921381]	X	47235313	47250442	1	-5.58841	0.011349	0.0354842
ENSMUSG00000027876	Reg4	regenerating islet-derived family, member 4 [Source:MGI Symbol;Acc:MGI:1914959]	3	98129472	98144064	1	-5.58371	0.00102943	0.00441782
ENSMUSG00000104614	Fbxw27	F-box and WD-40 domain protein 27 [Source:MGI Symbol;Acc:MGI:1924248]	9	109595113	109619738	-1	-5.57926	7.61883e-10	9.8643e-09
ENSMUSG00000078920	Ifi47	interferon gamma inducible protein 47 [Source:MGI Symbol;Acc:MGI:99448]	11	48967414	48987801	1	-5.57744	7.67722e-10	9.92698e-09
ENSMUSG00000112400	Gm47725	predicted gene, 47725 [Source:MGI Symbol;Acc:MGI:6096856]	10	95729305	95733119	1	-5.57116	0.0152012	0.0455831
ENSMUSG00000078956	Gm14221	predicted gene 14221 [Source:MGI Symbol;Acc:MGI:3650696]	2	160410299	160461891	-1	-5.56644	0.0122162	0.0378359
ENSMUSG00000097617	Gm10687	predicted gene 10687 [Source:MGI Symbol;Acc:MGI:3642689]	9	44033483	44045782	-1	-5.55826	0.000970252	0.00419919
ENSMUSG00000117254	Gm34567	predicted gene, 34567 [Source:MGI Symbol;Acc:MGI:5593726]	17	14470113	14498017	1	-5.55333	0.0125042	0.0386208
ENSMUSG00000031230	Fgf16	fibroblast growth factor 16 [Source:MGI Symbol;Acc:MGI:1931627]	X	104807885	104818545	1	-5.54928	0.013299	0.0406951
ENSMUSG00000111056	Gm39317	predicted gene, 39317 [Source:MGI Symbol;Acc:MGI:5622202]	9	32259978	32273034	1	-5.54928	0.013299	0.0406951
ENSMUSG00000079164	Tlr5	toll-like receptor 5 [Source:MGI Symbol;Acc:MGI:1858171]	1	182782353	182804010	1	-5.54304	1.30477e-05	8.58067e-05
ENSMUSG00000108871	Gm45102	predicted gene 45102 [Source:MGI Symbol;Acc:MGI:5753678]	7	67409065	67409921	1	-5.54012	0.0128852	0.039624
ENSMUSG00000040528	Milr1	mast cell immunoglobulin like receptor 1 [Source:MGI Symbol;Acc:MGI:2685731]	11	106642052	106659620	1	-5.53098	0.0143133	0.0433023
ENSMUSG00000042184	1700069L16Rik	RIKEN cDNA 1700069L16 gene [Source:MGI Symbol;Acc:MGI:1920726]	5	113830483	113862833	-1	-5.52221	0.00148441	0.00611065
ENSMUSG00000034738	Nostrin	nitric oxide synthase trafficker [Source:MGI Symbol;Acc:MGI:3606242]	2	68966144	69019674	1	-5.49971	0.0146752	0.0442929
ENSMUSG00000019768	Esr1	estrogen receptor 1 (alpha) [Source:MGI Symbol;Acc:MGI:1352467]	10	4561593	4955614	1	-5.49018	1.02311e-24	5.35434e-23
ENSMUSG00000047040	Prr15l	proline rich 15-like [Source:MGI Symbol;Acc:MGI:2387599]	11	96818930	96828656	1	-5.49017	0.014855	0.0447338
ENSMUSG00000003031	Cdkn1b	cyclin-dependent kinase inhibitor 1B [Source:MGI Symbol;Acc:MGI:104565]	6	134897364	134902476	1	-5.47557	5.92687e-16	1.54075e-14
ENSMUSG00000043259	Fam13c	family with sequence similarity 13, member C [Source:MGI Symbol;Acc:MGI:1918971]	10	70276311	70394566	1	-5.47156	1.36104e-42	1.99022e-40
ENSMUSG00000070868	Skint3	selection and upkeep of intraepithelial T cells 3 [Source:MGI Symbol;Acc:MGI:3045331]	4	112089442	112157665	1	-5.46241	0.0157981	0.0471101
ENSMUSG00000118379	Gm41790	predicted gene, 41790 [Source:MGI Symbol;Acc:MGI:5624675]	18	80615039	80649026	-1	-5.46241	0.0157981	0.0471101
ENSMUSG00000034127	Tspan8	tetraspanin 8 [Source:MGI Symbol;Acc:MGI:2384918]	10	115652737	115685798	1	-5.45781	7.8027e-23	3.65111e-21
ENSMUSG00000027401	Tgm3	transglutaminase 3, E polypeptide [Source:MGI Symbol;Acc:MGI:98732]	2	129854269	129892319	1	-5.44377	0.00163427	0.0066518
ENSMUSG00000023046	Igfbp6	insulin-like growth factor binding protein 6 [Source:MGI Symbol;Acc:MGI:96441]	15	102052797	102057946	1	-5.43834	9.64241e-87	5.18267e-84
ENSMUSG00000105078	Vamp9	vesicle-associated membrane protein 9 [Source:MGI Symbol;Acc:MGI:5595070]	5	100054113	100098951	1	-5.41237	0.00198966	0.00788684
ENSMUSG00000028270	Gbp2	guanylate binding protein 2 [Source:MGI Symbol;Acc:MGI:102772]	3	142326363	142343769	1	-5.33857	1.22735e-66	4.13701e-64
ENSMUSG00000013766	Ly6g6e	lymphocyte antigen 6 complex, locus G6E [Source:MGI Symbol;Acc:MGI:1917524]	17	35295878	35297780	1	-5.33157	0.00619917	0.0212008
ENSMUSG00000068606	Gm4841	predicted gene 4841 [Source:MGI Symbol;Acc:MGI:3643814]	18	60401377	60406344	-1	-5.33076	4.52272e-05	0.000267211
ENSMUSG00000035681	Kcnc2	potassium voltage gated channel, Shaw-related subfamily, member 2 [Source:MGI Symbol;Acc:MGI:96668]	10	112107026	112302929	1	-5.31588	1.04493e-12	1.91394e-11
ENSMUSG00000115390	Gm49035	predicted gene, 49035 [Source:MGI Symbol;Acc:MGI:6118407]	14	121744425	121756542	-1	-5.28018	0.00274097	0.0104365
ENSMUSG00000034533	Scn10a	sodium channel, voltage-gated, type X, alpha [Source:MGI Symbol;Acc:MGI:108029]	9	119437522	119548388	-1	-5.27352	0.0027503	0.010464
ENSMUSG00000044633	B530045E10Rik	RIKEN cDNA B530045E10 gene [Source:MGI Symbol;Acc:MGI:2445145]	10	99134750	99258909	1	-5.25044	0.0033742	0.0125075
ENSMUSG00000035557	Krt17	keratin 17 [Source:MGI Symbol;Acc:MGI:96691]	11	100147043	100151855	-1	-5.22649	1.20967e-13	2.49035e-12
ENSMUSG00000030509	Asb7	ankyrin repeat and SOCS box-containing 7 [Source:MGI Symbol;Acc:MGI:2152835]	7	66294313	66339344	-1	-5.22614	1.42854e-11	2.29108e-10
ENSMUSG00000021055	Esr2	estrogen receptor 2 (beta) [Source:MGI Symbol;Acc:MGI:109392]	12	76167193	76224033	-1	-5.2025	0.00369698	0.0135474
ENSMUSG00000019960	Dusp6	dual specificity phosphatase 6 [Source:MGI Symbol;Acc:MGI:1914853]	10	99099093	99103351	1	-5.18311	2.36768e-111	2.04722e-108
ENSMUSG00000023013	Aqp2	aquaporin 2 [Source:MGI Symbol;Acc:MGI:1096865]	15	99476936	99482428	1	-5.15945	0.00402766	0.0145872
ENSMUSG00000017007	Rbpjl	recombination signal binding protein for immunoglobulin kappa J region-like [Source:MGI Symbol;Acc:MGI:1196616]	2	164245061	164257368	1	-5.14752	2.83882e-06	2.11524e-05
ENSMUSG00000047797	Gjb1	gap junction protein, beta 1 [Source:MGI Symbol;Acc:MGI:95719]	X	100419984	100429235	1	-5.12037	0.00446336	0.0159645
ENSMUSG00000051043	Gprc5c	G protein-coupled receptor, family C, group 5, member C [Source:MGI Symbol;Acc:MGI:1917605]	11	114741978	114763443	1	-5.10736	1.53805e-79	7.64679e-77
ENSMUSG00000026700	Tnfsf4	tumor necrosis factor (ligand) superfamily, member 4 [Source:MGI Symbol;Acc:MGI:104511]	1	161222980	161245981	1	-5.06596	0.00556089	0.0193406
ENSMUSG00000110652	Gm33023	predicted gene, 33023 [Source:MGI Symbol;Acc:MGI:5592182]	8	105357464	105363124	1	-5.06136	0.00484134	0.017153
ENSMUSG00000086321	Gm11413	predicted gene 11413 [Source:MGI Symbol;Acc:MGI:3650701]	4	83296554	83308905	-1	-5.05183	0.00560462	0.0194757
ENSMUSG00000029838	Ptn	pleiotrophin [Source:MGI Symbol;Acc:MGI:97804]	6	36691864	36787155	-1	-5.036	0.00647697	0.0220071
ENSMUSG00000103486	Gm10657	predicted gene 10657 [Source:MGI Symbol;Acc:MGI:3642259]	9	58462082	58463112	1	-5.029	0.00598164	0.0205915
ENSMUSG00000034145	Tmem63c	transmembrane protein 63c [Source:MGI Symbol;Acc:MGI:2444386]	12	87068114	87136817	1	-5.01455	2.28301e-71	9.66004e-69
ENSMUSG00000041773	Enc1	ectodermal-neural cortex 1 [Source:MGI Symbol;Acc:MGI:109610]	13	97377613	97389542	1	-4.97357	1.37866e-229	9.13915e-226
ENSMUSG00000025491	Ifitm1	interferon induced transmembrane protein 1 [Source:MGI Symbol;Acc:MGI:1915963]	7	140547134	140549738	1	-4.97213	2.02266e-05	0.000127779
ENSMUSG00000060131	Atp8b4	ATPase, class I, type 8B, member 4 [Source:MGI Symbol;Acc:MGI:1859664]	2	126162893	126342594	-1	-4.96912	4.29522e-06	3.09714e-05
ENSMUSG00000115869	Gm31814	predicted gene, 31814 [Source:MGI Symbol;Acc:MGI:5590973]	16	24004779	24081909	-1	-4.94724	0.006649	0.0225032
ENSMUSG00000022025	Cnmd	chondromodulin [Source:MGI Symbol;Acc:MGI:1341171]	14	79875130	79899610	-1	-4.94601	0.00645656	0.0219527
ENSMUSG00000029644	Pdx1	pancreatic and duodenal homeobox 1 [Source:MGI Symbol;Acc:MGI:102851]	5	147206769	147212658	1	-4.92503	0.00160258	0.00653353
ENSMUSG00000075588	Hoxb2	homeobox B2 [Source:MGI Symbol;Acc:MGI:96183]	11	96241351	96244838	1	-4.92372	0.000222021	0.00112008
ENSMUSG00000104610	Gm567	predicted gene 567 [Source:MGI Symbol;Acc:MGI:2685413]	3	136995400	137006469	1	-4.91903	0.00737272	0.0245597
ENSMUSG00000038115	Ano2	anoctamin 2 [Source:MGI Symbol;Acc:MGI:2387214]	6	125667382	126017089	1	-4.88934	0.00868903	0.0283137
ENSMUSG00000052921	Arhgef15	Rho guanine nucleotide exchange factor (GEF) 15 [Source:MGI Symbol;Acc:MGI:3045246]	11	68833981	68848306	-1	-4.87306	5.74215e-162	1.26882e-158
ENSMUSG00000043008	Klhl6	kelch-like 6 [Source:MGI Symbol;Acc:MGI:2686922]	16	19765246	19801787	-1	-4.83313	0.0106675	0.0336953
ENSMUSG00000066258	Trim12a	tripartite motif-containing 12A [Source:MGI Symbol;Acc:MGI:1923931]	7	103949101	103964673	-1	-4.81317	1.30107e-25	7.43517e-24
ENSMUSG00000045608	Dbx2	developing brain homeobox 2 [Source:MGI Symbol;Acc:MGI:107445]	15	95521444	95553841	-1	-4.80557	7.77429e-17	2.19925e-15
ENSMUSG00000097462	9530026P05Rik	RIKEN cDNA 9530026P05 gene [Source:MGI Symbol;Acc:MGI:1924659]	6	92917310	93249960	1	-4.78041	0.00951264	0.0305569
ENSMUSG00000076617	Ighm	immunoglobulin heavy constant mu [Source:MGI Symbol;Acc:MGI:96448]	12	113382178	113386350	-1	-4.76856	5.03971e-51	1.03324e-48
ENSMUSG00000044667	Plppr4	phospholipid phosphatase related 4 [Source:MGI Symbol;Acc:MGI:106530]	3	117112788	117154525	-1	-4.74979	0.0128374	0.0395135
ENSMUSG00000041731	Pgm5	phosphoglucomutase 5 [Source:MGI Symbol;Acc:MGI:1925668]	19	24660380	24839219	-1	-4.74312	5.01021e-34	4.93258e-32
ENSMUSG00000100555	Gm8173	predicted gene 8173 [Source:MGI Symbol;Acc:MGI:3648321]	1	111732664	111735505	-1	-4.73626	0.0132499	0.0405886
ENSMUSG00000034460	Six4	sine oculis-related homeobox 4 [Source:MGI Symbol;Acc:MGI:106034]	12	73146383	73160230	-1	-4.73577	4.82558e-69	1.84551e-66
ENSMUSG00000098040	Gm20757	predicted gene, 20757 [Source:MGI Symbol;Acc:MGI:5434113]	10	92007163	92211235	-1	-4.70207	0.0141008	0.0428127
ENSMUSG00000021539	Lect2	leukocyte cell-derived chemotaxin 2 [Source:MGI Symbol;Acc:MGI:1278342]	13	56690277	56696315	-1	-4.69045	0.0136648	0.04163
ENSMUSG00000016179	Camk1g	calcium/calmodulin-dependent protein kinase I gamma [Source:MGI Symbol;Acc:MGI:2388073]	1	193028654	193052606	-1	-4.6879	3.17441e-05	0.000193411
ENSMUSG00000050600	Zfp831	zinc finger protein 831 [Source:MGI Symbol;Acc:MGI:3641861]	2	174485327	174552625	1	-4.68601	7.37988e-09	8.29173e-08
ENSMUSG00000015619	Gata3	GATA binding protein 3 [Source:MGI Symbol;Acc:MGI:95663]	2	9861889	9894845	-1	-4.67241	5.35186e-07	4.49082e-06
ENSMUSG00000028327	Stra6l	STRA6-like [Source:MGI Symbol;Acc:MGI:1921402]	4	45848664	45887008	1	-4.63835	0.000821045	0.00361401
ENSMUSG00000117654	Gm50050	predicted gene, 50050 [Source:MGI Symbol;Acc:MGI:6275362]	17	33082636	33096916	-1	-4.63099	0.00143989	0.00595199
ENSMUSG00000001661	Hoxc6	homeobox C6 [Source:MGI Symbol;Acc:MGI:96197]	15	102906689	102920313	1	-4.62827	0.0149385	0.0449443
ENSMUSG00000036572	Upf3b	UPF3 regulator of nonsense transcripts homolog B (yeast) [Source:MGI Symbol;Acc:MGI:1915384]	X	36355331	36373975	-1	-4.62815	0.000782458	0.00346487
ENSMUSG00000041359	Tcl1	T cell lymphoma breakpoint 1 [Source:MGI Symbol;Acc:MGI:1097166]	12	105183009	105189052	-1	-4.60666	2.64201e-65	8.47446e-63
ENSMUSG00000067261	Foxd3	forkhead box D3 [Source:MGI Symbol;Acc:MGI:1347473]	4	99544536	99546859	1	-4.59611	0.00161944	0.00659685
ENSMUSG00000027246	Ell3	elongation factor RNA polymerase II-like 3 [Source:MGI Symbol;Acc:MGI:2673679]	2	121269491	121274759	-1	-4.57995	7.50752e-05	0.000421956
ENSMUSG00000034701	Neurod1	neurogenic differentiation 1 [Source:MGI Symbol;Acc:MGI:1339708]	2	79282865	79287095	-1	-4.57169	0.00193334	0.0076912
ENSMUSG00000037686	Aspg	asparaginase [Source:MGI Symbol;Acc:MGI:2144822]	12	112073113	112093993	1	-4.56788	3.27782e-20	1.27068e-18
ENSMUSG00000114743	Gm34672	predicted gene, 34672 [Source:MGI Symbol;Acc:MGI:5593831]	13	59383564	59403225	-1	-4.55798	0.00144747	0.00597464
ENSMUSG00000116831	Gm30505	predicted gene, 30505 [Source:MGI Symbol;Acc:MGI:5589664]	16	22693733	22713136	-1	-4.5526	0.00202406	0.00799612
ENSMUSG00000108763	Gm36028	predicted gene, 36028 [Source:MGI Symbol;Acc:MGI:5595187]	16	37671275	37681508	-1	-4.54495	1.83257e-10	2.56651e-09
ENSMUSG00000024427	Spry4	sprouty RTK signaling antagonist 4 [Source:MGI Symbol;Acc:MGI:1345144]	18	38719300	38734468	-1	-4.54335	1.03391e-40	1.43786e-38
ENSMUSG00000075394	Hoxc4	homeobox C4 [Source:MGI Symbol;Acc:MGI:96195]	15	102927366	102945278	1	-4.52709	1.33459e-17	4.04589e-16
ENSMUSG00000021466	Ptch1	patched 1 [Source:MGI Symbol;Acc:MGI:105373]	13	63656142	63721412	-1	-4.52227	8.32809e-120	8.71688e-117
ENSMUSG00000020108	Ddit4	DNA-damage-inducible transcript 4 [Source:MGI Symbol;Acc:MGI:1921997]	10	59785491	59787656	-1	-4.51756	2.84733e-125	3.33087e-122
ENSMUSG00000066007	Zfp600	zinc finger protein 600 [Source:MGI Symbol;Acc:MGI:3705222]	4	146093394	146135325	1	-4.5061	0.00180954	0.00726851
ENSMUSG00000045083	Lingo2	leucine rich repeat and Ig domain containing 2 [Source:MGI Symbol;Acc:MGI:2442298]	4	35706647	36951747	-1	-4.5011	9.19097e-06	6.24678e-05
ENSMUSG00000086644	Gm13470	predicted gene 13470 [Source:MGI Symbol;Acc:MGI:3649387]	2	46309547	46332722	-1	-4.49639	0.00245766	0.00947384
ENSMUSG00000052942	Glis3	GLIS family zinc finger 3 [Source:MGI Symbol;Acc:MGI:2444289]	19	28236251	28657477	-1	-4.48226	2.51997e-166	7.15922e-163
ENSMUSG00000022548	Apod	apolipoprotein D [Source:MGI Symbol;Acc:MGI:88056]	16	31115010	31133626	-1	-4.48067	0.00304033	0.0114277
ENSMUSG00000013089	Etv5	ets variant 5 [Source:MGI Symbol;Acc:MGI:1096867]	16	22200059	22258469	-1	-4.47888	1.11165e-144	2.00976e-141
ENSMUSG00000022054	Nefm	neurofilament, medium polypeptide [Source:MGI Symbol;Acc:MGI:97314]	14	68320039	68362295	-1	-4.47179	3.81485e-51	7.98589e-49
ENSMUSG00000030110	Ret	ret proto-oncogene [Source:MGI Symbol;Acc:MGI:97902]	6	118128706	118174679	-1	-4.46673	1.37688e-190	6.8455e-187
ENSMUSG00000016087	Fli1	Friend leukemia integration 1 [Source:MGI Symbol;Acc:MGI:95554]	9	32333500	32454157	-1	-4.45934	2.43075e-14	5.4376e-13
ENSMUSG00000025163	Cd7	CD7 antigen [Source:MGI Symbol;Acc:MGI:88344]	11	120927573	120930244	-1	-4.44719	1.98225e-10	2.76444e-09
ENSMUSG00000112120	Gm32255	predicted gene, 32255 [Source:MGI Symbol;Acc:MGI:5591414]	10	67332189	67333537	-1	-4.43465	0.000147732	0.000777854
ENSMUSG00000028583	Pdpn	podoplanin [Source:MGI Symbol;Acc:MGI:103098]	4	142994001	143026134	-1	-4.41331	6.45551e-35	6.61756e-33
ENSMUSG00000056155	Nanos3	nanos C2HC-type zinc finger 3 [Source:MGI Symbol;Acc:MGI:2675387]	8	84900360	84911846	-1	-4.40436	5.60283e-91	3.37647e-88
ENSMUSG00000042812	Foxf1	forkhead box F1 [Source:MGI Symbol;Acc:MGI:1347470]	8	121811125	121814883	1	-4.40079	1.8407e-141	2.81585e-138
ENSMUSG00000015484	Fam163a	family with sequence similarity 163, member A [Source:MGI Symbol;Acc:MGI:3618859]	1	155951712	156032596	-1	-4.39907	0.00236985	0.00916734
ENSMUSG00000038418	Egr1	early growth response 1 [Source:MGI Symbol;Acc:MGI:95295]	18	34992876	34998037	1	-4.39812	1.0586e-132	1.4035e-129
ENSMUSG00000020672	Sntg2	syntrophin, gamma 2 [Source:MGI Symbol;Acc:MGI:1919541]	12	30224481	30423374	-1	-4.39011	3.16586e-32	2.96978e-30
ENSMUSG00000044033	Ccdc141	coiled-coil domain containing 141 [Source:MGI Symbol;Acc:MGI:1919735]	2	76840246	77000980	-1	-4.384	3.44232e-56	8.45154e-54
ENSMUSG00000021360	Gcnt2	glucosaminyl (N-acetyl) transferase 2, I-branching enzyme [Source:MGI Symbol;Acc:MGI:1100870]	13	41013230	41114368	1	-4.37536	4.24513e-19	1.47851e-17
ENSMUSG00000001768	Rin2	Ras and Rab interactor 2 [Source:MGI Symbol;Acc:MGI:1921280]	2	145517135	145729536	1	-4.36075	1.02824e-116	9.73746e-114
ENSMUSG00000112833	Gm36595	predicted gene, 36595 [Source:MGI Symbol;Acc:MGI:5595754]	10	56308077	56352063	1	-4.35952	2.68586e-06	2.0103e-05
ENSMUSG00000030787	Lyve1	lymphatic vessel endothelial hyaluronan receptor 1 [Source:MGI Symbol;Acc:MGI:2136348]	7	110449814	110462446	-1	-4.32901	3.38875e-06	2.48404e-05
ENSMUSG00000087683	Gm11712	predicted gene 11712 [Source:MGI Symbol;Acc:MGI:3652138]	11	107277809	107279797	1	-4.32709	5.46196e-07	4.56535e-06
ENSMUSG00000045761	Togaram2	TOG array regulator of axonemal microtubules 2 [Source:MGI Symbol;Acc:MGI:2443498]	17	71980256	72036664	1	-4.32321	4.17722e-06	3.01972e-05
ENSMUSG00000046961	Gpr156	G protein-coupled receptor 156 [Source:MGI Symbol;Acc:MGI:2653880]	16	37736858	37827892	1	-4.32172	1.87677e-14	4.25095e-13
ENSMUSG00000037994	Slc9b2	solute carrier family 9, subfamily B (NHA2, cation proton antiporter 2), member 2 [Source:MGI Symbol;Acc:MGI:2140077]	3	135013461	135051148	1	-4.31838	4.12827e-17	1.1933e-15
ENSMUSG00000055782	Abcd2	ATP-binding cassette, sub-family D (ALD), member 2 [Source:MGI Symbol;Acc:MGI:1349467]	15	91030074	91076002	-1	-4.29724	2.50534e-34	2.50371e-32
ENSMUSG00000046714	Foxc2	forkhead box C2 [Source:MGI Symbol;Acc:MGI:1347481]	8	121842910	121845634	1	-4.29242	2.38588e-53	5.21407e-51
ENSMUSG00000025089	Gfra1	glial cell line derived neurotrophic factor family receptor alpha 1 [Source:MGI Symbol;Acc:MGI:1100842]	19	58224036	58444341	-1	-4.27705	3.07602e-147	6.11727e-144
ENSMUSG00000062545	Tlr12	toll-like receptor 12 [Source:MGI Symbol;Acc:MGI:3045221]	4	128509236	128512412	-1	-4.27353	6.18928e-05	0.000354103
ENSMUSG00000074570	Cass4	Cas scaffolding protein family member 4 [Source:MGI Symbol;Acc:MGI:2444482]	2	172235714	172275677	1	-4.27336	7.88512e-11	1.15472e-09
ENSMUSG00000036469	Marchf1	membrane associated ring-CH-type finger 1 [Source:MGI Symbol;Acc:MGI:1920175]	8	66070552	66924289	1	-4.25212	0.0060887	0.0208733
ENSMUSG00000040434	Large2	LARGE xylosyl- and glucuronyltransferase 2 [Source:MGI Symbol;Acc:MGI:2443769]	2	92195391	92205214	-1	-4.25072	1.99954e-175	7.95299e-172
ENSMUSG00000022146	Osmr	oncostatin M receptor [Source:MGI Symbol;Acc:MGI:1330819]	15	6843058	6904450	-1	-4.22417	5.81035e-05	0.00033425
ENSMUSG00000039661	Dusp26	dual specificity phosphatase 26 (putative) [Source:MGI Symbol;Acc:MGI:1914209]	8	31579499	31587075	1	-4.22292	2.95306e-14	6.5471e-13
ENSMUSG00000078925	D030018L15Rik	RIKEN cDNA D030018L15 gene [Source:MGI Symbol;Acc:MGI:3028082]	15	95949484	95977434	-1	-4.21563	0.00131303	0.00548575
ENSMUSG00000033501	Crygs	crystallin, gamma S [Source:MGI Symbol;Acc:MGI:1298216]	16	22623953	22630327	-1	-4.21426	4.82695e-07	4.06236e-06
ENSMUSG00000016498	Pdcd1lg2	programmed cell death 1 ligand 2 [Source:MGI Symbol;Acc:MGI:1930125]	19	29388319	29448561	1	-4.20732	0.00427543	0.0153725
ENSMUSG00000111293	Gm34006	predicted gene, 34006 [Source:MGI Symbol;Acc:MGI:5593165]	10	42737378	42740695	-1	-4.20333	6.17711e-09	6.99874e-08
ENSMUSG00000030730	Atp2a1	ATPase, Ca++ transporting, cardiac muscle, fast twitch 1 [Source:MGI Symbol;Acc:MGI:105058]	7	126045030	126062280	-1	-4.18976	0.000160897	0.000838732
ENSMUSG00000057173	Rfx8	regulatory factor X 8 [Source:MGI Symbol;Acc:MGI:3588206]	1	39704461	39760157	-1	-4.18562	1.13577e-20	4.58155e-19
ENSMUSG00000070690	Albfm1	albumin superfamily member 1 [Source:MGI Symbol;Acc:MGI:1923342]	5	90708966	90745730	1	-4.17768	0.00827192	0.0271619
ENSMUSG00000070436	Serpinh1	serine (or cysteine) peptidase inhibitor, clade H, member 1 [Source:MGI Symbol;Acc:MGI:88283]	7	98994583	99002446	-1	-4.17034	3.77166e-45	6.41086e-43
ENSMUSG00000106820	D5Ertd605e	DNA segment, Chr 5, ERATO Doi 605, expressed [Source:MGI Symbol;Acc:MGI:1277165]	5	147355411	147359854	1	-4.16125	0.00822747	0.0270535
ENSMUSG00000109831	Gm36431	predicted gene, 36431 [Source:MGI Symbol;Acc:MGI:5595590]	7	135344405	135434916	1	-4.16125	0.00822747	0.0270535
ENSMUSG00000025083	Afap1l2	actin filament associated protein 1-like 2 [Source:MGI Symbol;Acc:MGI:2147658]	19	56900793	56996660	-1	-4.15836	1.53672e-35	1.61697e-33
ENSMUSG00000060969	Irx1	Iroquois homeobox 1 [Source:MGI Symbol;Acc:MGI:1197515]	13	72106040	72111842	-1	-4.14887	1.04779e-13	2.17508e-12
ENSMUSG00000045312	Lhfpl2	lipoma HMGIC fusion partner-like 2 [Source:MGI Symbol;Acc:MGI:2145236]	13	94194304	94331917	1	-4.14773	1.00728e-88	5.8917e-86
ENSMUSG00000026065	Slc9a4	solute carrier family 9 (sodium/hydrogen exchanger), member 4 [Source:MGI Symbol;Acc:MGI:105074]	1	40619241	40669885	1	-4.14322	2.18573e-06	1.65907e-05
ENSMUSG00000024211	Grm8	glutamate receptor, metabotropic 8 [Source:MGI Symbol;Acc:MGI:1351345]	6	27275118	28135177	-1	-4.14236	0.00154731	0.00633545
ENSMUSG00000022861	Dgkg	diacylglycerol kinase, gamma [Source:MGI Symbol;Acc:MGI:105060]	16	22287211	22475971	-1	-4.14042	0.000285229	0.001404
ENSMUSG00000021069	Pygl	liver glycogen phosphorylase [Source:MGI Symbol;Acc:MGI:97829]	12	70237585	70278262	-1	-4.13958	2.68896e-170	8.91255e-167
ENSMUSG00000109228	Fam81b	family with sequence similarity 81, member B [Source:MGI Symbol;Acc:MGI:2685122]	13	76349827	76453191	-1	-4.13793	0.000818619	0.00360451
ENSMUSG00000024401	Tnf	tumor necrosis factor [Source:MGI Symbol;Acc:MGI:104798]	17	35418357	35420983	-1	-4.13063	0.0105632	0.0334348
ENSMUSG00000023805	Synj2	synaptojanin 2 [Source:MGI Symbol;Acc:MGI:1201671]	17	5991555	6094565	1	-4.12731	1.31768e-62	3.9704e-60
ENSMUSG00000026896	Ifih1	interferon induced with helicase C domain 1 [Source:MGI Symbol;Acc:MGI:1918836]	2	62426142	62476599	-1	-4.12665	3.77196e-30	2.95326e-28
ENSMUSG00000027435	Cd93	CD93 antigen [Source:MGI Symbol;Acc:MGI:106664]	2	148278560	148285483	-1	-4.12638	2.62476e-28	1.79995e-26
ENSMUSG00000059049	Frem1	Fras1 related extracellular matrix protein 1 [Source:MGI Symbol;Acc:MGI:2670972]	4	82816157	82970576	-1	-4.12521	1.58793e-05	0.000102864
ENSMUSG00000023886	Smoc2	SPARC related modular calcium binding 2 [Source:MGI Symbol;Acc:MGI:1929881]	17	14499768	14625052	1	-4.11976	7.87139e-85	4.11943e-82
ENSMUSG00000092570	Plut	PDX1 associated lncRNA, upregulator of transcription [Source:MGI Symbol;Acc:MGI:1917397]	5	147165406	147208331	-1	-4.11399	0.00623493	0.0213012
ENSMUSG00000047976	Kcna1	potassium voltage-gated channel, shaker-related subfamily, member 1 [Source:MGI Symbol;Acc:MGI:96654]	6	126617360	126623347	-1	-4.11254	0.00183801	0.00736499
ENSMUSG00000039865	Slc44a3	solute carrier family 44, member 3 [Source:MGI Symbol;Acc:MGI:2384860]	3	121253177	121326053	-1	-4.109	0.00104272	0.00446908
ENSMUSG00000052534	Pbx1	pre B cell leukemia homeobox 1 [Source:MGI Symbol;Acc:MGI:97495]	1	167946933	168259839	-1	-4.10776	5.79289e-77	2.67914e-74
ENSMUSG00000062609	Kcnj15	potassium inwardly-rectifying channel, subfamily J, member 15 [Source:MGI Symbol;Acc:MGI:1310000]	16	95058417	95101119	1	-4.10675	1.51993e-08	1.62685e-07
ENSMUSG00000018008	Cyth4	cytohesin 4 [Source:MGI Symbol;Acc:MGI:2441702]	15	78481247	78506219	1	-4.09692	7.1934e-16	1.85786e-14
ENSMUSG00000031872	Bean1	brain expressed, associated with Nedd4, 1 [Source:MGI Symbol;Acc:MGI:1929597]	8	104897074	104945754	1	-4.09092	3.29213e-09	3.86942e-08
ENSMUSG00000034384	Barhl2	BarH like homeobox 2 [Source:MGI Symbol;Acc:MGI:1859314]	5	106600389	106606032	-1	-4.08692	1.14836e-17	3.50806e-16
ENSMUSG00000030553	Pgpep1l	pyroglutamyl-peptidase I-like [Source:MGI Symbol;Acc:MGI:1925694]	7	67886358	67913981	-1	-4.06663	0.00722259	0.0241161
ENSMUSG00000075020	Mir670hg	MIR670 host gene (non-protein coding) [Source:MGI Symbol;Acc:MGI:3041234]	2	93990981	94095263	-1	-4.06512	4.44271e-26	2.63738e-24
ENSMUSG00000031639	Tlr3	toll-like receptor 3 [Source:MGI Symbol;Acc:MGI:2156367]	8	45848702	45864117	-1	-4.05668	1.09776e-10	1.58541e-09
ENSMUSG00000032554	Trf	transferrin [Source:MGI Symbol;Acc:MGI:98821]	9	103081200	103107643	-1	-4.05244	1.17015e-77	5.54067e-75
ENSMUSG00000030592	Ryr1	ryanodine receptor 1, skeletal muscle [Source:MGI Symbol;Acc:MGI:99659]	7	28702769	28824604	-1	-4.052	1.88444e-54	4.40892e-52
ENSMUSG00000117485	Gm19696	predicted gene, 19696 [Source:MGI Symbol;Acc:MGI:5011881]	17	84441461	84463868	-1	-4.04995	0.00728471	0.0242957
ENSMUSG00000016496	Cd274	CD274 antigen [Source:MGI Symbol;Acc:MGI:1926446]	19	29344855	29365495	1	-4.04134	2.4313e-53	5.25557e-51
ENSMUSG00000028834	Trim63	tripartite motif-containing 63 [Source:MGI Symbol;Acc:MGI:2447992]	4	134042431	134056940	1	-4.02997	0.0132409	0.0405672
ENSMUSG00000034810	Scn7a	sodium channel, voltage-gated, type VII, alpha [Source:MGI Symbol;Acc:MGI:102965]	2	66503769	66615258	-1	-4.02908	0.000250779	0.00124993
ENSMUSG00000094910	D430019H16Rik	RIKEN cDNA D430019H16 gene [Source:MGI Symbol;Acc:MGI:2443127]	12	105420115	105459354	1	-4.02907	1.75989e-13	3.5568e-12
ENSMUSG00000044770	Scml4	Scm polycomb group protein like 4 [Source:MGI Symbol;Acc:MGI:2446140]	10	42736366	42836776	1	-4.02374	4.1217e-05	0.000245267
ENSMUSG00000069372	Ctxn3	cortexin 3 [Source:MGI Symbol;Acc:MGI:3642816]	18	57601588	57611205	1	-4.01722	2.05621e-07	1.83784e-06
ENSMUSG00000062327	T	brachyury, T-box transcription factor T [Source:MGI Symbol;Acc:MGI:98472]	17	8653255	8661328	1	-3.99387	8.15854e-08	7.81546e-07
ENSMUSG00000031779	Ccl22	chemokine (C-C motif) ligand 22 [Source:MGI Symbol;Acc:MGI:1306779]	8	95472218	95478327	1	-3.99102	2.97025e-06	2.20162e-05
ENSMUSG00000022986	Krt75	keratin 75 [Source:MGI Symbol;Acc:MGI:1923500]	15	101471780	101482339	-1	-3.98943	4.44385e-06	3.19967e-05
ENSMUSG00000097163	BC051077	cDNA sequence BC051077 [Source:MGI Symbol;Acc:MGI:3039587]	5	117450583	117453710	-1	-3.98827	0.0142384	0.0431447
ENSMUSG00000036578	Fxyd7	FXYD domain-containing ion transport regulator 7 [Source:MGI Symbol;Acc:MGI:1889006]	7	30741938	30750892	-1	-3.97362	0.0150589	0.0452381
ENSMUSG00000056073	Grik2	glutamate receptor, ionotropic, kainate 2 (beta 2) [Source:MGI Symbol;Acc:MGI:95815]	10	48970929	49664862	-1	-3.96903	0.0112293	0.0352014
ENSMUSG00000069072	Slc7a14	solute carrier family 7 (cationic amino acid transporter, y+ system), member 14 [Source:MGI Symbol;Acc:MGI:3040688]	3	31257007	31364527	-1	-3.96573	2.18973e-09	2.64563e-08
ENSMUSG00000044912	Syt16	synaptotagmin XVI [Source:MGI Symbol;Acc:MGI:2673872]	12	74044435	74320041	1	-3.9637	8.67873e-10	1.11423e-08
ENSMUSG00000043165	Lor	loricrin [Source:MGI Symbol;Acc:MGI:96816]	3	91987578	91990449	-1	-3.95627	3.4094e-07	2.94155e-06
ENSMUSG00000073413	Ly6g6d	lymphocyte antigen 6 complex, locus G6D [Source:MGI Symbol;Acc:MGI:2148931]	17	35290419	35297041	-1	-3.95174	0.00229311	0.00890861
ENSMUSG00000033080	Vsx1	visual system homeobox 1 [Source:MGI Symbol;Acc:MGI:1890816]	2	150522622	150531280	-1	-3.94716	2.00328e-05	0.000126675
ENSMUSG00000026073	Il1r2	interleukin 1 receptor, type II [Source:MGI Symbol;Acc:MGI:96546]	1	40113239	40164391	1	-3.93573	4.12461e-14	8.98425e-13
ENSMUSG00000041688	Amot	angiomotin [Source:MGI Symbol;Acc:MGI:108440]	X	144229421	144288177	-1	-3.93511	1.7778e-91	1.10649e-88
ENSMUSG00000032092	Mpzl2	myelin protein zero-like 2 [Source:MGI Symbol;Acc:MGI:1289160]	9	44951097	44965313	1	-3.91461	5.21652e-11	7.81771e-10
ENSMUSG00000058153	Sez6l	seizure related 6 homolog like [Source:MGI Symbol;Acc:MGI:1935121]	5	112567017	112725051	-1	-3.91369	5.88941e-08	5.7867e-07
ENSMUSG00000006344	Ggt5	gamma-glutamyltransferase 5 [Source:MGI Symbol;Acc:MGI:1346063]	10	75425174	75453034	1	-3.91185	2.2184e-05	0.000139127
ENSMUSG00000028972	Car6	carbonic anhydrase 6 [Source:MGI Symbol;Acc:MGI:1333786]	4	150271472	150285789	-1	-3.90604	7.6109e-12	1.26554e-10
ENSMUSG00000046186	Cd109	CD109 antigen [Source:MGI Symbol;Acc:MGI:2445221]	9	78522828	78623535	1	-3.90499	2.89807e-20	1.13008e-18
ENSMUSG00000060206	Zfp462	zinc finger protein 462 [Source:MGI Symbol;Acc:MGI:107690]	4	54945048	55083563	1	-3.90036	5.6423e-164	1.40261e-160
ENSMUSG00000025656	Arhgef9	CDC42 guanine nucleotide exchange factor (GEF) 9 [Source:MGI Symbol;Acc:MGI:2442233]	X	94092541	94240462	-1	-3.88899	2.55897e-08	2.64365e-07
ENSMUSG00000021848	Otx2	orthodenticle homeobox 2 [Source:MGI Symbol;Acc:MGI:97451]	14	48895134	48911276	-1	-3.88891	0.0139485	0.042415
ENSMUSG00000018907	Alox12e	arachidonate lipoxygenase, epidermal [Source:MGI Symbol;Acc:MGI:1274790]	11	70206436	70213454	-1	-3.87922	5.3242e-06	3.78286e-05
ENSMUSG00000016995	Matn4	matrilin 4 [Source:MGI Symbol;Acc:MGI:1328314]	2	164231313	164247080	-1	-3.86988	7.44799e-54	1.68316e-51
ENSMUSG00000031966	Glb1l3	galactosidase, beta 1 like 3 [Source:MGI Symbol;Acc:MGI:1918143]	9	26729249	26772186	-1	-3.84424	9.99001e-31	8.10903e-29
ENSMUSG00000047407	Tgif1	TGFB-induced factor homeobox 1 [Source:MGI Symbol;Acc:MGI:1194497]	17	71151200	71160541	-1	-3.83946	3.51742e-56	8.5306e-54
ENSMUSG00000025468	Caly	calcyon neuron-specific vesicular protein [Source:MGI Symbol;Acc:MGI:1915816]	7	139649793	139662461	-1	-3.83323	0.000182629	0.000939702
ENSMUSG00000044177	Wfikkn2	WAP, follistatin/kazal, immunoglobulin, kunitz and netrin domain containing 2 [Source:MGI Symbol;Acc:MGI:2669209]	11	94126782	94136831	-1	-3.83319	2.53384e-06	1.90297e-05
ENSMUSG00000104213	Ighd	immunoglobulin heavy constant delta [Source:MGI Symbol;Acc:MGI:96447]	12	113370224	113379944	-1	-3.83229	0.00333931	0.0123943
ENSMUSG00000033781	Asb13	ankyrin repeat and SOCS box-containing 13 [Source:MGI Symbol;Acc:MGI:2145525]	13	3684032	3703822	1	-3.82756	3.3214e-07	2.87061e-06
ENSMUSG00000024227	Pdzph1	PDZ and pleckstrin homology domains 1 [Source:MGI Symbol;Acc:MGI:1916489]	17	59185803	59298370	-1	-3.82015	0.000530527	0.00244001
ENSMUSG00000031129	Slc9a9	solute carrier family 9 (sodium/hydrogen exchanger), member 9 [Source:MGI Symbol;Acc:MGI:2679732]	9	94551962	95112498	1	-3.81953	0.00093192	0.004043
ENSMUSG00000017009	Sdc4	syndecan 4 [Source:MGI Symbol;Acc:MGI:1349164]	2	164266167	164285807	-1	-3.81406	1.89188e-230	1.88119e-226
ENSMUSG00000032368	Zic1	zinc finger protein of the cerebellum 1 [Source:MGI Symbol;Acc:MGI:106683]	9	91240111	91247863	-1	-3.80737	2.62793e-30	2.08214e-28
ENSMUSG00000022971	Ifnar2	interferon (alpha and beta) receptor 2 [Source:MGI Symbol;Acc:MGI:1098243]	16	91169671	91202477	1	-3.7996	1.52016e-12	2.73835e-11
ENSMUSG00000052302	Tbc1d30	TBC1 domain family, member 30 [Source:MGI Symbol;Acc:MGI:1921944]	10	121099725	121187183	-1	-3.78904	1.38056e-29	1.03605e-27
ENSMUSG00000015854	Cd5l	CD5 antigen-like [Source:MGI Symbol;Acc:MGI:1334419]	3	87265188	87278380	1	-3.78276	0.00224868	0.00876853
ENSMUSG00000024647	Cbln2	cerebellin 2 precursor protein [Source:MGI Symbol;Acc:MGI:88282]	18	86729235	86736408	1	-3.78177	4.95907e-14	1.0708e-12
ENSMUSG00000000938	Hoxa10	homeobox A10 [Source:MGI Symbol;Acc:MGI:96171]	6	52208177	52217834	-1	-3.78165	0.00717819	0.0240082
ENSMUSG00000025402	Nab2	Ngfi-A binding protein 2 [Source:MGI Symbol;Acc:MGI:107563]	10	127496787	127504437	-1	-3.77637	1.95522e-105	1.49552e-102
ENSMUSG00000037868	Egr2	early growth response 2 [Source:MGI Symbol;Acc:MGI:95296]	10	67371305	67378018	1	-3.76403	9.10161e-59	2.41338e-56
ENSMUSG00000087211	Lhx1os	LIM homeobox 1, opposite strand [Source:MGI Symbol;Acc:MGI:1925615]	11	84416486	84426657	1	-3.75688	0.00448854	0.0160373
ENSMUSG00000117384	C330024C12Rik	RIKEN cDNA C330024C12 gene [Source:MGI Symbol;Acc:MGI:3026976]	17	87499644	87502370	-1	-3.75557	1.38569e-05	9.07381e-05
ENSMUSG00000045007	Tubg2	tubulin, gamma 2 [Source:MGI Symbol;Acc:MGI:2144208]	11	101046733	101052613	1	-3.74542	1.12766e-25	6.50021e-24
ENSMUSG00000116704	Gm5491	predicted gene 5491 [Source:MGI Symbol;Acc:MGI:3644969]	17	8602885	8603492	-1	-3.74504	0.0119826	0.0371992
ENSMUSG00000024565	Sall3	spalt like transcription factor 3 [Source:MGI Symbol;Acc:MGI:109295]	18	81009591	81029986	-1	-3.73976	1.07056e-14	2.46701e-13
ENSMUSG00000002808	Epdr1	ependymin related protein 1 (zebrafish) [Source:MGI Symbol;Acc:MGI:2145369]	13	19775876	19804097	-1	-3.73899	0.00500791	0.0176551
ENSMUSG00000097398	Platr5	pluripotency associated transcript 5 [Source:MGI Symbol;Acc:MGI:1925900]	1	88682612	88683458	1	-3.73381	0.00868857	0.0283137
ENSMUSG00000054580	Pla2r1	phospholipase A2 receptor 1 [Source:MGI Symbol;Acc:MGI:102468]	2	60247887	60383652	-1	-3.73231	2.48545e-09	2.97402e-08
ENSMUSG00000104225	4930517L18Rik	RIKEN cDNA 4930517L18 gene [Source:MGI Symbol;Acc:MGI:1925431]	18	37751959	37752819	1	-3.73151	0.00852658	0.0278712
ENSMUSG00000051225	Fam83a	family with sequence similarity 83, member A [Source:MGI Symbol;Acc:MGI:2447773]	15	57848815	57874405	1	-3.72747	0.00877485	0.0285373
ENSMUSG00000112716	4930471E19Rik	RIKEN cDNA 4930471E19 gene [Source:MGI Symbol;Acc:MGI:1922162]	10	120468577	120535108	-1	-3.71511	4.55022e-05	0.000268676
ENSMUSG00000021379	Id4	inhibitor of DNA binding 4 [Source:MGI Symbol;Acc:MGI:99414]	13	48414704	48419502	1	-3.71395	1.39029e-31	1.23431e-29
ENSMUSG00000034422	Parp14	poly (ADP-ribose) polymerase family, member 14 [Source:MGI Symbol;Acc:MGI:1919489]	16	35653244	35691914	-1	-3.71228	3.43813e-61	1.00278e-58
ENSMUSG00000005465	Il27ra	interleukin 27 receptor, alpha [Source:MGI Symbol;Acc:MGI:1355318]	8	84756923	84769218	-1	-3.70678	0.00544937	0.0190028
ENSMUSG00000060613	Cyp2c70	cytochrome P450, family 2, subfamily c, polypeptide 70 [Source:MGI Symbol;Acc:MGI:2385878]	19	40141797	40175777	-1	-3.70285	0.00945556	0.030403
ENSMUSG00000027861	Casq2	calsequestrin 2 [Source:MGI Symbol;Acc:MGI:1309469]	3	101993731	102053830	1	-3.70227	0.00206827	0.00815133
ENSMUSG00000034115	Scn11a	sodium channel, voltage-gated, type XI, alpha [Source:MGI Symbol;Acc:MGI:1345149]	9	119582825	119654522	-1	-3.70039	5.4241e-07	4.53978e-06
ENSMUSG00000042419	Nfkbil1	nuclear factor of kappa light polypeptide gene enhancer in B cells inhibitor like 1 [Source:MGI Symbol;Acc:MGI:1340031]	17	35439151	35454768	-1	-3.69695	1.22727e-11	1.98752e-10
ENSMUSG00000003534	Ddr1	discoidin domain receptor family, member 1 [Source:MGI Symbol;Acc:MGI:99216]	17	35992459	36015513	-1	-3.69626	1.66495e-67	5.91266e-65
ENSMUSG00000029420	Rimbp2	RIMS binding protein 2 [Source:MGI Symbol;Acc:MGI:2443235]	5	128834855	129030550	-1	-3.69617	1.55138e-19	5.62997e-18
ENSMUSG00000020205	Phlda1	pleckstrin homology like domain, family A, member 1 [Source:MGI Symbol;Acc:MGI:1096880]	10	111342147	111344506	1	-3.69545	0.000117889	0.000633979
ENSMUSG00000086391	1700042O10Rik	RIKEN cDNA 1700042O10 gene [Source:MGI Symbol;Acc:MGI:1920571]	11	11818123	11835321	1	-3.68329	0.0108574	0.034219
ENSMUSG00000020407	Upp1	uridine phosphorylase 1 [Source:MGI Symbol;Acc:MGI:1097668]	11	9068103	9086170	1	-3.67818	1.48802e-112	1.34511e-109
ENSMUSG00000018698	Lhx1	LIM homeobox protein 1 [Source:MGI Symbol;Acc:MGI:99783]	11	84409110	84416361	-1	-3.66662	1.27642e-12	2.31607e-11
ENSMUSG00000061353	Cxcl12	chemokine (C-X-C motif) ligand 12 [Source:MGI Symbol;Acc:MGI:103556]	6	117145496	117158328	1	-3.65846	2.03917e-38	2.45775e-36
ENSMUSG00000041895	Wipi1	WD repeat domain, phosphoinositide interacting 1 [Source:MGI Symbol;Acc:MGI:1261864]	11	109464157	109502793	-1	-3.65731	6.50203e-101	4.61806e-98
ENSMUSG00000067242	Lgi1	leucine-rich repeat LGI family, member 1 [Source:MGI Symbol;Acc:MGI:1861691]	19	38252984	38300662	1	-3.64375	0.0116593	0.0362976
ENSMUSG00000030450	Oca2	oculocutaneous albinism II [Source:MGI Symbol;Acc:MGI:97454]	7	55889508	56186266	1	-3.63026	0.00014675	0.000773092
ENSMUSG00000031258	Xkrx	X-linked Kx blood group related, X-linked [Source:MGI Symbol;Acc:MGI:3584011]	X	133049792	133062825	-1	-3.6205	5.32251e-08	5.25043e-07
ENSMUSG00000003309	Ap1m2	adaptor protein complex AP-1, mu 2 subunit [Source:MGI Symbol;Acc:MGI:1336974]	9	21205571	21223633	-1	-3.6097	1.17029e-15	2.96858e-14
ENSMUSG00000070695	Cntnap5a	contactin associated protein-like 5A [Source:MGI Symbol;Acc:MGI:3643623]	1	115612486	116515053	1	-3.60639	0.0083151	0.0272785
ENSMUSG00000101167	Macroh2a3	macroH2A.3 histone [Source:MGI Symbol;Acc:MGI:1914802]	15	62090070	62091181	-1	-3.60015	0.00715325	0.0239409
ENSMUSG00000032087	Dscaml1	DS cell adhesion molecule like 1 [Source:MGI Symbol;Acc:MGI:2150309]	9	45337926	45665010	1	-3.59999	2.65332e-29	1.93284e-27
ENSMUSG00000100009	Gm7967	predicted gene 7967 [Source:MGI Symbol;Acc:MGI:3644984]	1	98517242	98535109	1	-3.59113	6.23153e-06	4.38212e-05
ENSMUSG00000022066	Entpd4b	ectonucleoside triphosphate diphosphohydrolase 4B [Source:MGI Symbol;Acc:MGI:5435040]	14	69792873	69822969	1	-3.58424	0.011398	0.0356051
ENSMUSG00000028389	Zfp37	zinc finger protein 37 [Source:MGI Symbol;Acc:MGI:99181]	4	62107777	62149284	-1	-3.58083	8.58998e-18	2.66504e-16
ENSMUSG00000034006	Slc66a2	solute carrier family 66 member 2 [Source:MGI Symbol;Acc:MGI:1914193]	18	80296507	80335940	1	-3.57429	8.68936e-35	8.8166e-33
ENSMUSG00000020913	Krt24	keratin 24 [Source:MGI Symbol;Acc:MGI:1922956]	11	99170785	99176088	-1	-3.57361	2.30928e-14	5.17169e-13
ENSMUSG00000031952	Chst5	carbohydrate (N-acetylglucosamine 6-O) sulfotransferase 5 [Source:MGI Symbol;Acc:MGI:1931825]	8	112615768	112637079	-1	-3.57007	2.74347e-09	3.26742e-08
ENSMUSG00000028268	Gbp3	guanylate binding protein 3 [Source:MGI Symbol;Acc:MGI:1926263]	3	142265787	142278970	1	-3.56498	8.07146e-51	1.62139e-48
ENSMUSG00000030283	St8sia1	ST8 alpha-N-acetyl-neuraminide alpha-2,8-sialyltransferase 1 [Source:MGI Symbol;Acc:MGI:106011]	6	142767271	142910178	-1	-3.55137	5.32608e-05	0.00030887
ENSMUSG00000023913	Pla2g7	phospholipase A2, group VII (platelet-activating factor acetylhydrolase, plasma) [Source:MGI Symbol;Acc:MGI:1351327]	17	43878989	43923092	1	-3.54855	1.53757e-74	6.6473e-72
ENSMUSG00000050394	Armcx6	armadillo repeat containing, X-linked 6 [Source:MGI Symbol;Acc:MGI:2147993]	X	133649210	133652166	-1	-3.54278	4.70921e-06	3.36895e-05
ENSMUSG00000029882	2210010C04Rik	RIKEN cDNA 2210010C04 gene [Source:MGI Symbol;Acc:MGI:1914623]	6	41007202	41012443	-1	-3.5319	0.00160013	0.00652486
ENSMUSG00000115138	Gm36899	predicted gene, 36899 [Source:MGI Symbol;Acc:MGI:5596058]	15	27459921	27463535	-1	-3.52937	7.357e-06	5.10498e-05
ENSMUSG00000037921	Ddx60	DExD/H box helicase 60 [Source:MGI Symbol;Acc:MGI:2384570]	8	62381121	62491278	1	-3.52165	0.000186281	0.000956265
ENSMUSG00000059706	A830035A12Rik	RIKEN cDNA A830035A12 gene [Source:MGI Symbol;Acc:MGI:3045382]	11	107422583	107439199	-1	-3.52123	0.0108486	0.0341966
ENSMUSG00000037025	Foxa2	forkhead box A2 [Source:MGI Symbol;Acc:MGI:1347476]	2	147884797	147888889	-1	-3.50873	2.69404e-05	0.000166231
ENSMUSG00000022508	Bcl6	B cell leukemia/lymphoma 6 [Source:MGI Symbol;Acc:MGI:107187]	16	23783802	23807602	-1	-3.50644	3.2292e-36	3.52852e-34
ENSMUSG00000097697	4833412C05Rik	RIKEN cDNA 4833412C05 gene [Source:MGI Symbol;Acc:MGI:1921154]	7	67434286	67453887	-1	-3.50604	0.00100564	0.00432507
ENSMUSG00000051920	Rspo2	R-spondin 2 [Source:MGI Symbol;Acc:MGI:1922667]	15	42884190	43034222	-1	-3.50325	1.66684e-40	2.24169e-38
ENSMUSG00000018920	Cxcl16	chemokine (C-X-C motif) ligand 16 [Source:MGI Symbol;Acc:MGI:1932682]	11	70344809	70350810	-1	-3.49643	8.70789e-09	9.67992e-08
ENSMUSG00000032818	Loxhd1	lipoxygenase homology domains 1 [Source:MGI Symbol;Acc:MGI:1914609]	18	77369654	77530626	1	-3.49625	0.00183588	0.00735794
ENSMUSG00000075225	Ccdc162	coiled-coil domain containing 162 [Source:MGI Symbol;Acc:MGI:1923223]	10	41414842	41592630	-1	-3.49453	5.83719e-06	4.1267e-05
ENSMUSG00000097154	Gm26510	predicted gene, 26510 [Source:MGI Symbol;Acc:MGI:5477004]	17	71181344	71231991	-1	-3.49248	7.40244e-08	7.15317e-07
ENSMUSG00000046532	Ar	androgen receptor [Source:MGI Symbol;Acc:MGI:88064]	X	97192375	97366821	1	-3.49136	8.43291e-14	1.77091e-12
ENSMUSG00000054046	Klk13	kallikrein related-peptidase 13 [Source:MGI Symbol;Acc:MGI:3615275]	7	43361991	43376958	1	-3.48869	0.000419876	0.00198151
ENSMUSG00000015396	Cd83	CD83 antigen [Source:MGI Symbol;Acc:MGI:1328316]	13	43938251	43956608	1	-3.48779	0.0125066	0.0386208
ENSMUSG00000037490	Slc2a12	solute carrier family 2 (facilitated glucose transporter), member 12 [Source:MGI Symbol;Acc:MGI:3052471]	10	22520910	22580184	1	-3.48476	2.39608e-07	2.11782e-06
ENSMUSG00000079579	Gm6760	predicted gene 6760 [Source:MGI Symbol;Acc:MGI:3643199]	X	63195011	63195804	-1	-3.48115	0.00471558	0.0167732
ENSMUSG00000040413	Timd2	T cell immunoglobulin and mucin domain containing 2 [Source:MGI Symbol;Acc:MGI:2159681]	11	46559787	46597888	-1	-3.48068	0.0091083	0.0294723
ENSMUSG00000015134	Aldh1a3	aldehyde dehydrogenase family 1, subfamily A3 [Source:MGI Symbol;Acc:MGI:1861722]	7	66040638	66077265	-1	-3.47789	1.63768e-09	2.02164e-08
ENSMUSG00000022139	Mbnl2	muscleblind like splicing factor 2 [Source:MGI Symbol;Acc:MGI:2145597]	14	120513081	120669109	1	-3.46842	7.45321e-08	7.19874e-07
ENSMUSG00000034271	Jdp2	Jun dimerization protein 2 [Source:MGI Symbol;Acc:MGI:1932093]	12	85645801	85686652	1	-3.46334	6.98565e-09	7.87548e-08
ENSMUSG00000090176	Cd200r2	Cd200 receptor 2 [Source:MGI Symbol;Acc:MGI:3042847]	16	44687460	44736203	1	-3.46324	0.0126341	0.0389845
ENSMUSG00000005397	Nid1	nidogen 1 [Source:MGI Symbol;Acc:MGI:97342]	13	13612136	13686854	1	-3.46147	7.92617e-87	4.37855e-84
ENSMUSG00000061578	Ksr2	kinase suppressor of ras 2 [Source:MGI Symbol;Acc:MGI:3610315]	5	117552065	117913068	1	-3.45979	6.84292e-12	1.14937e-10
ENSMUSG00000114003	Gm9616	predicted gene 9616 [Source:MGI Symbol;Acc:MGI:3780024]	13	3348887	3349667	1	-3.45589	1.2607e-25	7.22525e-24
ENSMUSG00000026567	Adcy10	adenylate cyclase 10 [Source:MGI Symbol;Acc:MGI:2660854]	1	165312752	165404343	1	-3.44561	2.4313e-61	7.21661e-59
ENSMUSG00000067878	Map7d3	MAP7 domain containing 3 [Source:MGI Symbol;Acc:MGI:2445051]	X	55843218	55867686	-1	-3.43988	0.000294765	0.00144527
ENSMUSG00000045991	Onecut2	one cut domain, family member 2 [Source:MGI Symbol;Acc:MGI:1891408]	18	64473091	64534058	1	-3.43971	2.75613e-13	5.42684e-12
ENSMUSG00000040663	Clcf1	cardiotrophin-like cytokine factor 1 [Source:MGI Symbol;Acc:MGI:1930088]	19	4264292	4273544	1	-3.43696	7.47398e-14	1.58291e-12
ENSMUSG00000049314	Fbxw13	F-box and WD-40 domain protein 13 [Source:MGI Symbol;Acc:MGI:3505590]	9	109008295	109025043	-1	-3.43035	2.96166e-05	0.00018117
ENSMUSG00000024087	Cyp1b1	cytochrome P450, family 1, subfamily b, polypeptide 1 [Source:MGI Symbol;Acc:MGI:88590]	17	80008966	80022490	-1	-3.43028	9.43068e-05	0.000517389
ENSMUSG00000070643	Sox13	SRY (sex determining region Y)-box 13 [Source:MGI Symbol;Acc:MGI:98361]	1	133310041	133352115	-1	-3.42738	2.78175e-76	1.25729e-73
ENSMUSG00000063268	Parp10	poly (ADP-ribose) polymerase family, member 10 [Source:MGI Symbol;Acc:MGI:3712326]	15	76115374	76127641	-1	-3.42688	4.40641e-41	6.21491e-39
ENSMUSG00000026645	Olah	oleoyl-ACP hydrolase [Source:MGI Symbol;Acc:MGI:2139018]	2	3343019	3398247	-1	-3.42555	0.0161232	0.0479501
ENSMUSG00000032034	Kcnj5	potassium inwardly-rectifying channel, subfamily J, member 5 [Source:MGI Symbol;Acc:MGI:104755]	9	32226003	32255646	-1	-3.42511	0.0158831	0.047335
ENSMUSG00000043953	Ccrl2	chemokine (C-C motif) receptor-like 2 [Source:MGI Symbol;Acc:MGI:1920904]	9	110883554	110886587	-1	-3.4228	2.22828e-07	1.97918e-06
ENSMUSG00000026656	Fcgr2b	Fc receptor, IgG, low affinity IIb [Source:MGI Symbol;Acc:MGI:95499]	1	170786186	170804116	-1	-3.41816	0.000282213	0.00139161
ENSMUSG00000062444	Ap3b2	adaptor-related protein complex 3, beta 2 subunit [Source:MGI Symbol;Acc:MGI:1100869]	7	81110147	81143673	-1	-3.39736	8.42455e-10	1.0844e-08
ENSMUSG00000118638	Gm3858	predicted gene 3858 [Source:MGI Symbol;Acc:MGI:3782030]	X	100861790	100865583	-1	-3.38683	1.45533e-08	1.56106e-07
ENSMUSG00000032268	Tmprss5	transmembrane protease, serine 5 (spinesin) [Source:MGI Symbol;Acc:MGI:1933407]	9	48992560	49028887	1	-3.38541	0.000139834	0.00073979
ENSMUSG00000029822	Osbpl3	oxysterol binding protein-like 3 [Source:MGI Symbol;Acc:MGI:1918970]	6	50270310	50433181	-1	-3.38465	1.73667e-48	3.16855e-46
ENSMUSG00000063430	Wscd2	WSC domain containing 2 [Source:MGI Symbol;Acc:MGI:2445030]	5	113638199	113727786	1	-3.38444	2.45395e-08	2.53938e-07
ENSMUSG00000046879	Irgm1	immunity-related GTPase family M member 1 [Source:MGI Symbol;Acc:MGI:107567]	11	48752795	48762510	-1	-3.37033	4.77806e-28	3.17797e-26
ENSMUSG00000039639	Kcne1	potassium voltage-gated channel, Isk-related subfamily, member 1 [Source:MGI Symbol;Acc:MGI:96673]	16	92142870	92156356	-1	-3.36707	6.99938e-06	4.88067e-05
ENSMUSG00000050288	Fzd2	frizzled class receptor 2 [Source:MGI Symbol;Acc:MGI:1888513]	11	102495222	102498884	1	-3.36365	1.61996e-06	1.25893e-05
ENSMUSG00000030772	Dkk3	dickkopf WNT signaling pathway inhibitor 3 [Source:MGI Symbol;Acc:MGI:1354952]	7	111715224	111758264	-1	-3.35176	3.13469e-57	7.99226e-55
ENSMUSG00000034037	Fgd5	FYVE, RhoGEF and PH domain containing 5 [Source:MGI Symbol;Acc:MGI:2443369]	6	91955859	92052985	1	-3.34486	2.86432e-97	1.96423e-94
ENSMUSG00000004668	Abca13	ATP-binding cassette, sub-family A (ABC1), member 13 [Source:MGI Symbol;Acc:MGI:2388707]	11	9141942	9634259	1	-3.33942	1.11117e-05	7.40048e-05
ENSMUSG00000027748	Trpc4	transient receptor potential cation channel, subfamily C, member 4 [Source:MGI Symbol;Acc:MGI:109525]	3	54063456	54225892	1	-3.33222	0.00675157	0.0228192
ENSMUSG00000035914	Cd276	CD276 antigen [Source:MGI Symbol;Acc:MGI:2183926]	9	58431581	58462720	-1	-3.328	1.53731e-70	6.23926e-68
ENSMUSG00000064127	Med14	mediator complex subunit 14 [Source:MGI Symbol;Acc:MGI:1349442]	X	12541608	12628312	-1	-3.32098	3.09238e-58	7.98678e-56
ENSMUSG00000020067	Mypn	myopalladin [Source:MGI Symbol;Acc:MGI:1916052]	10	62951574	63039731	-1	-3.31856	1.02453e-16	2.8697e-15
ENSMUSG00000071713	Csf2rb	colony stimulating factor 2 receptor, beta, low-affinity (granulocyte-macrophage) [Source:MGI Symbol;Acc:MGI:1339759]	15	78209952	78238047	1	-3.30911	0.00318804	0.0119107
ENSMUSG00000028278	Rragd	Ras-related GTP binding D [Source:MGI Symbol;Acc:MGI:1098604]	4	32983037	33022180	1	-3.29922	4.16849e-107	3.45411e-104
ENSMUSG00000026090	Cracdl	capping protein inhibiting regulator of actin like [Source:MGI Symbol;Acc:MGI:1919347]	1	37650758	37759166	-1	-3.29776	7.19896e-51	1.46087e-48
ENSMUSG00000026946	Nmi	N-myc (and STAT) interactor [Source:MGI Symbol;Acc:MGI:1928368]	2	51838499	51863506	-1	-3.29396	1.15855e-24	6.04726e-23
ENSMUSG00000003541	Ier3	immediate early response 3 [Source:MGI Symbol;Acc:MGI:104814]	17	36132576	36133815	1	-3.29365	4.88487e-11	7.34837e-10
ENSMUSG00000110231	Gm6329	predicted gene 6329 [Source:MGI Symbol;Acc:MGI:3646898]	8	45613531	45618256	-1	-3.29348	7.79082e-11	1.14428e-09
ENSMUSG00000038242	Aox4	aldehyde oxidase 4 [Source:MGI Symbol;Acc:MGI:1919122]	1	58249556	58307756	1	-3.29301	1.67808e-17	5.04872e-16
ENSMUSG00000026748	Plxdc2	plexin domain containing 2 [Source:MGI Symbol;Acc:MGI:1914698]	2	16361115	16760650	1	-3.29179	8.20202e-26	4.7555e-24
ENSMUSG00000054931	Zkscan4	zinc finger with KRAB and SCAN domains 4 [Source:MGI Symbol;Acc:MGI:3649412]	13	21663077	21669677	1	-3.29136	0.000708924	0.00317174
ENSMUSG00000087411	Gm16048	predicted gene 16048 [Source:MGI Symbol;Acc:MGI:3801855]	3	90358890	90364402	1	-3.29086	0.00306667	0.0115178
ENSMUSG00000038370	Pcp4l1	Purkinje cell protein 4-like 1 [Source:MGI Symbol;Acc:MGI:1913675]	1	171000831	171023837	-1	-3.28933	3.47783e-43	5.12323e-41
ENSMUSG00000052981	Ube2ql1	ubiquitin-conjugating enzyme E2Q family-like 1 [Source:MGI Symbol;Acc:MGI:1924230]	13	69850951	69888008	-1	-3.2888	0.00156636	0.00640159
ENSMUSG00000049928	Glp2r	glucagon-like peptide 2 receptor [Source:MGI Symbol;Acc:MGI:2136733]	11	67552328	67661979	-1	-3.2886	0.000260566	0.00129482
ENSMUSG00000037139	Myom3	myomesin family, member 3 [Source:MGI Symbol;Acc:MGI:2685280]	4	135487026	135542875	1	-3.286	5.55734e-05	0.000321369
ENSMUSG00000039616	Mocos	molybdenum cofactor sulfurase [Source:MGI Symbol;Acc:MGI:1915841]	18	24786748	24834632	1	-3.28293	6.15586e-12	1.03747e-10
ENSMUSG00000057143	Trim12c	tripartite motif-containing 12C [Source:MGI Symbol;Acc:MGI:4821183]	7	103987961	104002569	-1	-3.27997	9.4014e-27	5.78841e-25
ENSMUSG00000097336	Fendrr	Foxf1 adjacent non-coding developmental regulatory RNA [Source:MGI Symbol;Acc:MGI:1916040]	8	121781621	121809849	-1	-3.2741	1.78688e-22	8.05799e-21
ENSMUSG00000102353	Gm38345	predicted gene, 38345 [Source:MGI Symbol;Acc:MGI:5611573]	19	37421357	37423104	-1	-3.27113	0.0110883	0.0348308
ENSMUSG00000031627	Irf2	interferon regulatory factor 2 [Source:MGI Symbol;Acc:MGI:96591]	8	47192767	47300493	1	-3.24957	4.82807e-13	9.25008e-12
ENSMUSG00000039153	Runx2	runt related transcription factor 2 [Source:MGI Symbol;Acc:MGI:99829]	17	44806874	45125684	-1	-3.24398	1.36675e-05	8.95865e-05
ENSMUSG00000045136	Tubb2b	tubulin, beta 2B class IIB [Source:MGI Symbol;Acc:MGI:1920960]	13	34310731	34314449	-1	-3.24355	3.8177e-24	1.9368e-22
ENSMUSG00000097534	Gm16675	predicted gene, 16675 [Source:MGI Symbol;Acc:MGI:4439599]	8	47121843	47192550	-1	-3.24317	0.00192532	0.00766235
ENSMUSG00000022358	Fbxo32	F-box protein 32 [Source:MGI Symbol;Acc:MGI:1914981]	15	58039275	58078328	-1	-3.24212	2.00308e-106	1.59341e-103
ENSMUSG00000024440	Pcdh12	protocadherin 12 [Source:MGI Symbol;Acc:MGI:1855700]	18	38400142	38417455	-1	-3.2399	0.00165381	0.00671761
ENSMUSG00000020086	Macroh2a2	macroH2A.2 histone [Source:MGI Symbol;Acc:MGI:3037658]	10	61574444	61619926	-1	-3.21506	1.16112e-62	3.55249e-60
ENSMUSG00000058665	En1	engrailed 1 [Source:MGI Symbol;Acc:MGI:95389]	1	120530147	120535721	1	-3.21028	2.41184e-09	2.88942e-08
ENSMUSG00000028784	Spocd1	SPOC domain containing 1 [Source:MGI Symbol;Acc:MGI:3652045]	4	129823042	129850908	1	-3.20714	1.25434e-70	5.1969e-68
ENSMUSG00000034266	Batf	basic leucine zipper transcription factor, ATF-like [Source:MGI Symbol;Acc:MGI:1859147]	12	85733443	85755861	1	-3.20517	7.86362e-08	7.56574e-07
ENSMUSG00000061878	Sphk1	sphingosine kinase 1 [Source:MGI Symbol;Acc:MGI:1316649]	11	116421751	116427501	1	-3.20401	7.72629e-45	1.28044e-42
ENSMUSG00000016495	Plgrkt	plasminogen receptor, C-terminal lysine transmembrane protein [Source:MGI Symbol;Acc:MGI:1915009]	19	29325999	29344790	-1	-3.19986	9.06087e-09	1.00442e-07
ENSMUSG00000056116	H2-T22	histocompatibility 2, T region locus 22 [Source:MGI Symbol;Acc:MGI:95956]	17	36348020	36353639	-1	-3.19273	9.892e-15	2.28747e-13
ENSMUSG00000108795	Gm45121	predicted gene 45121 [Source:MGI Symbol;Acc:MGI:5753697]	7	128192650	128195067	-1	-3.18903	0.00605954	0.0208014
ENSMUSG00000048481	Mypop	Myb-related transcription factor, partner of profilin [Source:MGI Symbol;Acc:MGI:2446472]	7	18725170	18735691	1	-3.18702	1.16758e-31	1.04124e-29
ENSMUSG00000046207	Pik3r6	phosphoinositide-3-kinase regulatory subunit 5 [Source:MGI Symbol;Acc:MGI:2144613]	11	68393845	68443524	1	-3.18689	9.19199e-10	1.17708e-08
ENSMUSG00000061524	Zic2	zinc finger protein of the cerebellum 2 [Source:MGI Symbol;Acc:MGI:106679]	14	122712847	122717264	1	-3.1817	1.38436e-09	1.72932e-08
ENSMUSG00000057315	Arhgap24	Rho GTPase activating protein 24 [Source:MGI Symbol;Acc:MGI:1922647]	5	102629257	103045803	1	-3.17568	4.57929e-05	0.000270152
ENSMUSG00000031320	Rps4x	ribosomal protein S4, X-linked [Source:MGI Symbol;Acc:MGI:98158]	X	101228547	101233000	-1	-3.17523	6.22557e-105	4.58548e-102
ENSMUSG00000054951	9130008F23Rik	RIKEN cDNA 9130008F23 gene [Source:MGI Symbol;Acc:MGI:1918833]	17	41186373	41191450	-1	-3.16641	0.00245518	0.00946609
ENSMUSG00000018727	Cpsf4l	cleavage and polyadenylation specific factor 4-like [Source:MGI Symbol;Acc:MGI:1277182]	11	113588998	113600843	-1	-3.1595	1.41649e-13	2.89216e-12
ENSMUSG00000028996	Rbp7	retinol binding protein 7, cellular [Source:MGI Symbol;Acc:MGI:1890409]	4	149534144	149539435	-1	-3.15804	0.00151614	0.00622192
ENSMUSG00000032011	Thy1	thymus cell antigen 1, theta [Source:MGI Symbol;Acc:MGI:98747]	9	43954681	43959876	1	-3.15775	5.84289e-06	4.12927e-05
ENSMUSG00000031965	Tbx20	T-box 20 [Source:MGI Symbol;Acc:MGI:1888496]	9	24629434	24685599	-1	-3.15438	5.41536e-07	4.53453e-06
ENSMUSG00000027074	Slc43a3	solute carrier family 43, member 3 [Source:MGI Symbol;Acc:MGI:1931054]	2	84766923	84788853	1	-3.15171	2.59859e-34	2.5839e-32
ENSMUSG00000042190	Cmklr1	chemokine-like receptor 1 [Source:MGI Symbol;Acc:MGI:109603]	5	113750415	113788487	-1	-3.14536	6.37611e-27	4.00005e-25
ENSMUSG00000040811	Eml2	echinoderm microtubule associated protein like 2 [Source:MGI Symbol;Acc:MGI:1919455]	7	18910346	18940407	1	-3.14491	2.04483e-27	1.32031e-25
ENSMUSG00000001435	Col18a1	collagen, type XVIII, alpha 1 [Source:MGI Symbol;Acc:MGI:88451]	10	76888012	77002382	-1	-3.14461	2.0149e-55	4.82774e-53
ENSMUSG00000085795	Zfp703	zinc finger protein 703 [Source:MGI Symbol;Acc:MGI:2662729]	8	27467353	27471489	1	-3.14329	5.8012e-24	2.91335e-22
ENSMUSG00000042109	Csdc2	cold shock domain containing C2, RNA binding [Source:MGI Symbol;Acc:MGI:2146027]	15	81820960	81835142	1	-3.14284	1.22051e-14	2.80604e-13
ENSMUSG00000052560	Cpne8	copine VIII [Source:MGI Symbol;Acc:MGI:1914121]	15	90371685	90563635	-1	-3.13952	2.77348e-07	2.42126e-06
ENSMUSG00000008206	Cers4	ceramide synthase 4 [Source:MGI Symbol;Acc:MGI:1914510]	8	4543026	4581680	1	-3.13869	0.000369373	0.0017675
ENSMUSG00000021765	Fst	follistatin [Source:MGI Symbol;Acc:MGI:95586]	13	114588826	114595487	-1	-3.13735	2.42477e-34	2.43543e-32
ENSMUSG00000049804	Armcx4	armadillo repeat containing, X-linked 4 [Source:MGI Symbol;Acc:MGI:2147887]	X	133587268	133597506	1	-3.12892	8.95578e-45	1.47193e-42
ENSMUSG00000069874	Irgm2	immunity-related GTPase family M member 2 [Source:MGI Symbol;Acc:MGI:1926262]	11	58090444	58113608	1	-3.12491	1.72858e-15	4.29703e-14
ENSMUSG00000027457	Snph	syntaphilin [Source:MGI Symbol;Acc:MGI:2139270]	2	151432469	151474513	-1	-3.11507	5.17106e-10	6.86037e-09
ENSMUSG00000000305	Cdh4	cadherin 4 [Source:MGI Symbol;Acc:MGI:99218]	2	179084224	179541166	1	-3.11141	2.94653e-13	5.79028e-12
ENSMUSG00000049588	Ccdc69	coiled-coil domain containing 69 [Source:MGI Symbol;Acc:MGI:1196234]	11	54940557	54968957	-1	-3.10979	0.00358879	0.0131913
ENSMUSG00000030510	Cers3	ceramide synthase 3 [Source:MGI Symbol;Acc:MGI:2681008]	7	66393252	66473439	1	-3.10782	4.04477e-09	4.69576e-08
ENSMUSG00000033409	Syce1l	synaptonemal complex central element protein 1 like [Source:MGI Symbol;Acc:MGI:1922247]	8	114369845	114382165	1	-3.10137	5.80197e-15	1.3769e-13
ENSMUSG00000027249	F2	coagulation factor II [Source:MGI Symbol;Acc:MGI:88380]	2	91455665	91466759	-1	-3.09675	5.11991e-08	5.0707e-07
ENSMUSG00000099564	Gm28729	predicted gene 28729 [Source:MGI Symbol;Acc:MGI:5579435]	9	96368054	96407317	-1	-3.09224	0.00819478	0.0269639
ENSMUSG00000053137	Mapk11	mitogen-activated protein kinase 11 [Source:MGI Symbol;Acc:MGI:1338024]	15	89026689	89033831	-1	-3.09098	2.66794e-16	7.17962e-15
ENSMUSG00000062345	Serpinb2	serine (or cysteine) peptidase inhibitor, clade B, member 2 [Source:MGI Symbol;Acc:MGI:97609]	1	107439153	107463208	1	-3.0875	0.00380362	0.0138743
ENSMUSG00000006219	Fblim1	filamin binding LIM protein 1 [Source:MGI Symbol;Acc:MGI:1921452]	4	141303373	141333407	-1	-3.08568	3.21812e-17	9.41159e-16
ENSMUSG00000021638	Ocln	occludin [Source:MGI Symbol;Acc:MGI:106183]	13	100633015	100689226	-1	-3.08426	2.66797e-31	2.28698e-29
ENSMUSG00000117655	6720468P15Rik	RIKEN cDNA 6720468P15 gene [Source:MGI Symbol;Acc:MGI:1925323]	19	57485822	57501216	1	-3.08306	1.15902e-05	7.70114e-05
ENSMUSG00000021665	Hexb	hexosaminidase B [Source:MGI Symbol;Acc:MGI:96074]	13	97312839	97334865	-1	-3.07373	8.7261e-18	2.70305e-16
ENSMUSG00000003617	Cp	ceruloplasmin [Source:MGI Symbol;Acc:MGI:88476]	3	20011218	20063309	1	-3.07224	0.000212062	0.00107556
ENSMUSG00000026737	Pip4k2a	phosphatidylinositol-5-phosphate 4-kinase, type II, alpha [Source:MGI Symbol;Acc:MGI:1298206]	2	18847066	19002937	-1	-3.06692	7.76498e-28	5.07968e-26
ENSMUSG00000061740	Cyp2d22	cytochrome P450, family 2, subfamily d, polypeptide 22 [Source:MGI Symbol;Acc:MGI:1929474]	15	82254728	82264461	-1	-3.06185	0.000245749	0.00122887
ENSMUSG00000039328	Rnf122	ring finger protein 122 [Source:MGI Symbol;Acc:MGI:1916117]	8	31601848	31621510	1	-3.05649	7.51713e-19	2.53378e-17
ENSMUSG00000034450	Gulo	gulonolactone (L-) oxidase [Source:MGI Symbol;Acc:MGI:1353434]	14	66224235	66246656	-1	-3.05257	1.88891e-11	2.96252e-10
ENSMUSG00000000202	Btbd17	BTB (POZ) domain containing 17 [Source:MGI Symbol;Acc:MGI:1919264]	11	114682043	114686771	-1	-3.05105	0.0005317	0.00244427
ENSMUSG00000022696	Sidt1	SID1 transmembrane family, member 1 [Source:MGI Symbol;Acc:MGI:2443155]	16	44060543	44153559	-1	-3.05083	7.22497e-05	0.000407958
ENSMUSG00000063011	Msln	mesothelin [Source:MGI Symbol;Acc:MGI:1888992]	17	25967587	25973352	-1	-3.04701	3.5487e-05	0.000213858
ENSMUSG00000079057	Cyp4v3	cytochrome P450, family 4, subfamily v, polypeptide 3 [Source:MGI Symbol;Acc:MGI:2142763]	8	45757981	45786253	-1	-3.04672	1.94213e-05	0.000123278
ENSMUSG00000035539	Ccdc180	coiled-coil domain containing 180 [Source:MGI Symbol;Acc:MGI:2685871]	4	45890303	45950774	1	-3.04622	7.1195e-12	1.18916e-10
ENSMUSG00000024521	Pmaip1	phorbol-12-myristate-13-acetate-induced protein 1 [Source:MGI Symbol;Acc:MGI:1930146]	18	66591604	66598636	1	-3.04457	4.138e-32	3.84544e-30
ENSMUSG00000057193	Slc44a2	solute carrier family 44, member 2 [Source:MGI Symbol;Acc:MGI:1915932]	9	21231994	21266324	1	-3.04277	5.00756e-68	1.84417e-65
ENSMUSG00000070407	Hs3st3b1	heparan sulfate (glucosamine) 3-O-sulfotransferase 3B1 [Source:MGI Symbol;Acc:MGI:1333853]	11	63776618	63813116	-1	-3.04199	3.08189e-06	2.27335e-05
ENSMUSG00000026672	Optn	optineurin [Source:MGI Symbol;Acc:MGI:1918898]	2	5025453	5068862	-1	-3.0381	5.28421e-17	1.5186e-15
ENSMUSG00000014329	Bicc1	BicC family RNA binding protein 1 [Source:MGI Symbol;Acc:MGI:1933388]	10	70758662	70995530	-1	-3.03769	4.33943e-45	7.31342e-43
ENSMUSG00000021760	Gpx8	glutathione peroxidase 8 (putative) [Source:MGI Symbol;Acc:MGI:1916840]	13	113179287	113182944	-1	-3.0325	0.00530114	0.0185534
ENSMUSG00000100650	Gm28807	predicted gene 28807 [Source:MGI Symbol;Acc:MGI:5579513]	7	40022726	40118664	-1	-3.0149	0.000209619	0.00106534
ENSMUSG00000101191	Gm28809	predicted gene 28809 [Source:MGI Symbol;Acc:MGI:5579515]	6	125458326	125461641	1	-3.00811	0.00346075	0.0127902
ENSMUSG00000001504	Irx2	Iroquois homeobox 2 [Source:MGI Symbol;Acc:MGI:1197526]	13	72776939	72782317	1	-3.00601	6.64417e-08	6.47392e-07
ENSMUSG00000035258	Abi3bp	ABI family member 3 binding protein [Source:MGI Symbol;Acc:MGI:2444583]	16	56298241	56510498	1	-3.00188	0.00370003	0.0135536
ENSMUSG00000104699	Rps4x-ps	Rps4x retrotransposed pseudogene [Source:MGI Symbol;Acc:MGI:3644569]	5	3925362	3926154	1	-2.98686	0.00199978	0.00791708
ENSMUSG00000040703	Cyp2s1	cytochrome P450, family 2, subfamily s, polypeptide 1 [Source:MGI Symbol;Acc:MGI:1921384]	7	25501900	25516338	-1	-2.98517	0.000385047	0.0018328
ENSMUSG00000011034	Slc5a1	solute carrier family 5 (sodium/glucose cotransporter), member 1 [Source:MGI Symbol;Acc:MGI:107678]	5	33261563	33320214	1	-2.98405	9.29959e-13	1.714e-11
ENSMUSG00000035493	Tgfbi	transforming growth factor, beta induced [Source:MGI Symbol;Acc:MGI:99959]	13	56757336	56787375	1	-2.97694	7.72403e-21	3.16065e-19
ENSMUSG00000052374	Actn2	actinin alpha 2 [Source:MGI Symbol;Acc:MGI:109192]	13	12284312	12355641	-1	-2.97576	1.13562e-11	1.84662e-10
ENSMUSG00000001657	Hoxc8	homeobox C8 [Source:MGI Symbol;Acc:MGI:96198]	15	102899039	102902543	1	-2.97551	0.000928946	0.00403185
ENSMUSG00000062393	Dgkk	diacylglycerol kinase kappa [Source:MGI Symbol;Acc:MGI:3580254]	X	6690410	6814602	1	-2.97331	6.28107e-38	7.34774e-36
ENSMUSG00000042961	Egflam	EGF-like, fibronectin type III and laminin G domains [Source:MGI Symbol;Acc:MGI:2146149]	15	7235601	7427876	-1	-2.9707	5.05179e-12	8.60145e-11
ENSMUSG00000074604	Mgst2	microsomal glutathione S-transferase 2 [Source:MGI Symbol;Acc:MGI:2448481]	3	51567781	51590098	1	-2.96805	0.000286557	0.00140959
ENSMUSG00000000730	Dnmt3l	DNA (cytosine-5-)-methyltransferase 3-like [Source:MGI Symbol;Acc:MGI:1859287]	10	77877781	77899456	1	-2.96414	4.6312e-12	7.93972e-11
ENSMUSG00000021071	Trim9	tripartite motif-containing 9 [Source:MGI Symbol;Acc:MGI:2137354]	12	70291307	70394388	-1	-2.96358	2.61953e-09	3.12505e-08
ENSMUSG00000005534	Insr	insulin receptor [Source:MGI Symbol;Acc:MGI:96575]	8	3172061	3329617	-1	-2.96248	2.18087e-13	4.35015e-12
ENSMUSG00000037138	Aff3	AF4/FMR2 family, member 3 [Source:MGI Symbol;Acc:MGI:106927]	1	38216407	38704036	-1	-2.96239	1.78044e-91	1.10649e-88
ENSMUSG00000033436	Armcx2	armadillo repeat containing, X-linked 2 [Source:MGI Symbol;Acc:MGI:1914666]	X	133704894	133709970	-1	-2.95861	5.33683e-63	1.65834e-60
ENSMUSG00000102887	Gm10857	predicted gene 10857 [Source:MGI Symbol;Acc:MGI:3641733]	2	6137680	6145379	1	-2.95242	0.0128623	0.0395718
ENSMUSG00000051457	Spn	sialophorin [Source:MGI Symbol;Acc:MGI:98384]	7	126731404	126736995	-1	-2.95152	5.84996e-05	0.000336432
ENSMUSG00000039384	Dusp10	dual specificity phosphatase 10 [Source:MGI Symbol;Acc:MGI:1927070]	1	183745499	183807833	1	-2.94665	1.47727e-20	5.91115e-19
ENSMUSG00000041523	Upk2	uroplakin 2 [Source:MGI Symbol;Acc:MGI:98913]	9	44364012	44366273	-1	-2.94615	8.51585e-06	5.82976e-05
ENSMUSG00000100605	Gm29243	predicted gene 29243 [Source:MGI Symbol;Acc:MGI:5579949]	8	34684013	34693299	1	-2.94539	0.00135789	0.00564946
ENSMUSG00000022484	Hoxc10	homeobox C10 [Source:MGI Symbol;Acc:MGI:96192]	15	102875231	102880328	1	-2.94356	0.00227593	0.00885569
ENSMUSG00000029762	Akr1b8	aldo-keto reductase family 1, member B8 [Source:MGI Symbol;Acc:MGI:107673]	6	34331054	34345398	1	-2.94212	4.18381e-32	3.86993e-30
ENSMUSG00000023153	Tmem52	transmembrane protein 52 [Source:MGI Symbol;Acc:MGI:1916921]	4	155553571	155555315	1	-2.94184	0.0146585	0.0442492
ENSMUSG00000031245	Hmgn5	high-mobility group nucleosome binding domain 5 [Source:MGI Symbol;Acc:MGI:1355295]	X	108048140	108057010	-1	-2.9418	1.76556e-29	1.31014e-27
ENSMUSG00000082674	Gm11914	predicted gene 11914 [Source:MGI Symbol;Acc:MGI:3649889]	4	27867149	27867655	-1	-2.93493	9.86493e-06	6.65707e-05
ENSMUSG00000031785	Adgrg1	adhesion G protein-coupled receptor G1 [Source:MGI Symbol;Acc:MGI:1340051]	8	95701379	95740845	1	-2.93131	6.91917e-44	1.06668e-41
ENSMUSG00000071042	Rasgrp3	RAS, guanyl releasing protein 3 [Source:MGI Symbol;Acc:MGI:3028579]	17	75742891	75836049	1	-2.93088	0.00186372	0.00745151
ENSMUSG00000078952	Lncenc1	long non-coding RNA, embryonic stem cells expressed 1 [Source:MGI Symbol;Acc:MGI:3780541]	13	97571478	97633515	1	-2.92281	0.00587064	0.0202796
ENSMUSG00000066894	Vsig10	V-set and immunoglobulin domain containing 10 [Source:MGI Symbol;Acc:MGI:2448533]	5	117457148	117493070	1	-2.90903	6.22367e-29	4.44651e-27
ENSMUSG00000052955	Cpvl	carboxypeptidase, vitellogenic-like [Source:MGI Symbol;Acc:MGI:1918537]	6	53850264	53955656	-1	-2.89643	0.000439565	0.00206463
ENSMUSG00000114500	Gm8983	predicted gene 8983 [Source:MGI Symbol;Acc:MGI:3644468]	14	57102870	57103812	1	-2.89571	0.0150994	0.0453325
ENSMUSG00000025572	Tmc6	transmembrane channel-like gene family 6 [Source:MGI Symbol;Acc:MGI:1098686]	11	117656814	117673024	-1	-2.89558	5.86959e-26	3.44332e-24
ENSMUSG00000024985	Tcf7l2	transcription factor 7 like 2, T cell specific, HMG box [Source:MGI Symbol;Acc:MGI:1202879]	19	55730252	55922086	1	-2.89133	1.66085e-21	6.99776e-20
ENSMUSG00000031841	Cdh13	cadherin 13 [Source:MGI Symbol;Acc:MGI:99551]	8	119010472	120051660	1	-2.89067	0.00638637	0.0217513
ENSMUSG00000092586	Ly6g6c	lymphocyte antigen 6 complex, locus G6C [Source:MGI Symbol;Acc:MGI:2148930]	17	35284364	35289026	1	-2.88628	1.27696e-07	1.18557e-06
ENSMUSG00000042351	Grap2	GRB2-related adaptor protein 2 [Source:MGI Symbol;Acc:MGI:1333842]	15	80456795	80537055	1	-2.88437	8.97697e-12	1.47908e-10
ENSMUSG00000081400	Gm13680	predicted gene 13680 [Source:MGI Symbol;Acc:MGI:3652285]	2	83183501	83184293	-1	-2.88409	0.0166026	0.0490677
ENSMUSG00000025355	Mmp19	matrix metallopeptidase 19 [Source:MGI Symbol;Acc:MGI:1927899]	10	128626779	128636693	1	-2.88115	0.0100831	0.0321506
ENSMUSG00000103708	Gm33222	predicted gene, 33222 [Source:MGI Symbol;Acc:MGI:5592381]	1	36042066	36050125	-1	-2.87832	0.00258871	0.00993471
ENSMUSG00000026220	Slc16a14	solute carrier family 16 (monocarboxylic acid transporters), member 14 [Source:MGI Symbol;Acc:MGI:1919031]	1	84883619	84912855	-1	-2.8762	8.83042e-06	6.02851e-05
ENSMUSG00000028584	Lrrc38	leucine rich repeat containing 38 [Source:MGI Symbol;Acc:MGI:2442845]	4	143076327	143097602	1	-2.86661	0.00109585	0.00466961
ENSMUSG00000074206	Adh6b	alcohol dehydrogenase 6B (class V) [Source:MGI Symbol;Acc:MGI:2446626]	3	138047536	138064622	1	-2.86618	0.000904723	0.00394221
ENSMUSG00000027577	Chrna4	cholinergic receptor, nicotinic, alpha polypeptide 4 [Source:MGI Symbol;Acc:MGI:87888]	2	180660173	180685339	-1	-2.86117	3.39971e-41	4.82929e-39
ENSMUSG00000019539	Rcn3	reticulocalbin 3, EF-hand calcium binding domain [Source:MGI Symbol;Acc:MGI:1277122]	7	44732337	44741645	-1	-2.86091	1.93985e-14	4.37389e-13
ENSMUSG00000042529	Kcnj12	potassium inwardly-rectifying channel, subfamily J, member 12 [Source:MGI Symbol;Acc:MGI:108495]	11	60913390	60961957	1	-2.8601	2.05903e-06	1.56889e-05
ENSMUSG00000029561	Oasl2	2'-5' oligoadenylate synthetase-like 2 [Source:MGI Symbol;Acc:MGI:1344390]	5	115034997	115050295	1	-2.85924	7.57822e-79	3.67581e-76
ENSMUSG00000112188	Gm47708	predicted gene, 47708 [Source:MGI Symbol;Acc:MGI:6096827]	10	95566045	95575218	1	-2.85767	0.000245592	0.00122839
ENSMUSG00000046733	Gprc5a	G protein-coupled receptor, family C, group 5, member A [Source:MGI Symbol;Acc:MGI:1891250]	6	135042649	135061707	1	-2.85353	0.000298664	0.00146198
ENSMUSG00000112500	4933411E08Rik	RIKEN cDNA 4933411E08 gene [Source:MGI Symbol;Acc:MGI:1918317]	10	117761364	117784197	1	-2.85111	0.00608724	0.0208733
ENSMUSG00000095139	Pou3f2	POU domain, class 3, transcription factor 2 [Source:MGI Symbol;Acc:MGI:101895]	4	22482780	22488366	-1	-2.85038	6.788e-06	4.74826e-05
ENSMUSG00000061143	Maml3	mastermind like transcriptional coactivator 3 [Source:MGI Symbol;Acc:MGI:2389461]	3	51593328	52012497	-1	-2.84669	2.93983e-20	1.14412e-18
ENSMUSG00000029658	Wdr95	WD40 repeat domain 95 [Source:MGI Symbol;Acc:MGI:1923042]	5	149452144	149535359	1	-2.84396	0.00026728	0.00132554
ENSMUSG00000063535	Zfp773	zinc finger protein 773 [Source:MGI Symbol;Acc:MGI:1923623]	7	7130072	7139754	-1	-2.8437	1.92922e-23	9.35765e-22
ENSMUSG00000007039	Ddah2	dimethylarginine dimethylaminohydrolase 2 [Source:MGI Symbol;Acc:MGI:1859016]	17	35278011	35281071	1	-2.83665	2.57997e-49	4.79513e-47
ENSMUSG00000028874	Fgr	FGR proto-oncogene, Src family tyrosine kinase [Source:MGI Symbol;Acc:MGI:95527]	4	132701406	132729221	1	-2.83404	0.00207381	0.00816509
ENSMUSG00000028736	Pax7	paired box 7 [Source:MGI Symbol;Acc:MGI:97491]	4	139464373	139560839	-1	-2.83195	1.5945e-10	2.25693e-09
ENSMUSG00000036206	Sh3bp4	SH3-domain binding protein 4 [Source:MGI Symbol;Acc:MGI:2138297]	1	88998137	89082790	1	-2.8315	2.32527e-67	8.11273e-65
ENSMUSG00000036915	Kirrel2	kirre like nephrin family adhesion molecule 2 [Source:MGI Symbol;Acc:MGI:2442334]	7	30146959	30157115	-1	-2.82757	2.28634e-12	4.05244e-11
ENSMUSG00000040415	Dtx3	deltex 3, E3 ubiquitin ligase [Source:MGI Symbol;Acc:MGI:2135752]	10	127026247	127031597	-1	-2.82747	2.93316e-13	5.76971e-12
ENSMUSG00000036832	Lpar3	lysophosphatidic acid receptor 3 [Source:MGI Symbol;Acc:MGI:1929469]	3	145926718	145991941	1	-2.82721	3.81583e-38	4.51699e-36
ENSMUSG00000014361	Mertk	MER proto-oncogene tyrosine kinase [Source:MGI Symbol;Acc:MGI:96965]	2	128540876	128644814	1	-2.82658	1.73005e-07	1.57174e-06
ENSMUSG00000047757	Fancb	Fanconi anemia, complementation group B [Source:MGI Symbol;Acc:MGI:2448558]	X	163763588	163780268	1	-2.82617	5.31427e-05	0.000308389
ENSMUSG00000031828	Klhl36	kelch-like 36 [Source:MGI Symbol;Acc:MGI:2385305]	8	120589005	120603734	1	-2.82471	1.92004e-14	4.33415e-13
ENSMUSG00000032548	Slco2a1	solute carrier organic anion transporter family, member 2a1 [Source:MGI Symbol;Acc:MGI:1346021]	9	102865911	102973201	1	-2.82137	0.000136974	0.000726403
ENSMUSG00000025085	Ablim1	actin-binding LIM protein 1 [Source:MGI Symbol;Acc:MGI:1194500]	19	57021165	57303351	-1	-2.82118	3.23363e-09	3.80966e-08
ENSMUSG00000045725	Prr15	proline rich 15 [Source:MGI Symbol;Acc:MGI:1925254]	6	54302820	54307186	1	-2.81934	1.53766e-06	1.20165e-05
ENSMUSG00000043496	Tril	TLR4 interactor with leucine-rich repeats [Source:MGI Symbol;Acc:MGI:1914123]	6	53792453	53797815	-1	-2.81828	0.00159698	0.00651469
ENSMUSG00000026043	Col3a1	collagen, type III, alpha 1 [Source:MGI Symbol;Acc:MGI:88453]	1	45350698	45388866	1	-2.81777	0.00354951	0.0130672
ENSMUSG00000040430	Pitpnc1	phosphatidylinositol transfer protein, cytoplasmic 1 [Source:MGI Symbol;Acc:MGI:1919045]	11	107098718	107361525	-1	-2.81441	2.4636e-27	1.57536e-25
ENSMUSG00000022868	Ahsg	alpha-2-HS-glycoprotein [Source:MGI Symbol;Acc:MGI:107189]	16	22710027	22718199	1	-2.81315	3.06537e-09	3.61786e-08
ENSMUSG00000017733	Eppin	epididymal peptidase inhibitor [Source:MGI Symbol;Acc:MGI:1922776]	2	164430263	164435514	-1	-2.80434	1.99292e-13	3.99528e-12
ENSMUSG00000038623	Tm6sf1	transmembrane 6 superfamily member 1 [Source:MGI Symbol;Acc:MGI:1933209]	7	81508749	81534182	1	-2.8007	3.89557e-07	3.3278e-06
ENSMUSG00000028351	Brinp1	bone morphogenic protein/retinoic acid inducible neural specific 1 [Source:MGI Symbol;Acc:MGI:1928478]	4	68679751	68872634	-1	-2.79643	0.009204	0.0297336
ENSMUSG00000019478	Rab4a	RAB4A, member RAS oncogene family [Source:MGI Symbol;Acc:MGI:105069]	8	124532724	124562026	1	-2.79436	1.35927e-09	1.70012e-08
ENSMUSG00000051037	Zfp455	zinc finger protein 455 [Source:MGI Symbol;Acc:MGI:3040708]	13	67342570	67357362	1	-2.79301	4.09264e-05	0.000243683
ENSMUSG00000031133	Arhgef6	Rac/Cdc42 guanine nucleotide exchange factor (GEF) 6 [Source:MGI Symbol;Acc:MGI:1920591]	X	56276845	56384089	-1	-2.79046	4.92577e-09	5.65255e-08
ENSMUSG00000073418	C4b	complement component 4B (Chido blood group) [Source:MGI Symbol;Acc:MGI:88228]	17	34947354	34962856	-1	-2.78322	0.00441222	0.0158091
ENSMUSG00000046688	Tifa	TRAF-interacting protein with forkhead-associated domain [Source:MGI Symbol;Acc:MGI:2182965]	3	127583454	127625813	1	-2.78251	0.00213773	0.00838689
ENSMUSG00000066196	Spag8	sperm associated antigen 8 [Source:MGI Symbol;Acc:MGI:3056295]	4	43651335	43653594	-1	-2.77314	0.00010442	0.000567842
ENSMUSG00000026664	Phyh	phytanoyl-CoA hydroxylase [Source:MGI Symbol;Acc:MGI:891978]	2	4923830	4943541	1	-2.77147	0.00416412	0.0150239
ENSMUSG00000043388	Tmem130	transmembrane protein 130 [Source:MGI Symbol;Acc:MGI:3607706]	5	144672725	144698628	-1	-2.7692	1.04582e-23	5.19953e-22
ENSMUSG00000050106	Tmc8	transmembrane channel-like gene family 8 [Source:MGI Symbol;Acc:MGI:2669037]	11	117672902	117683936	1	-2.76333	1.27751e-06	1.01129e-05
ENSMUSG00000042821	Snai1	snail family zinc finger 1 [Source:MGI Symbol;Acc:MGI:98330]	2	167380115	167384734	1	-2.76213	3.76053e-26	2.24581e-24
ENSMUSG00000019823	Mical1	microtubule associated monooxygenase, calponin and LIM domain containing 1 [Source:MGI Symbol;Acc:MGI:2385847]	10	41352310	41363028	1	-2.75914	1.06836e-12	1.95459e-11
ENSMUSG00000062328	Rpl17	ribosomal protein L17 [Source:MGI Symbol;Acc:MGI:2448270]	18	75131629	75136452	1	-2.75572	6.64284e-61	1.83481e-58
ENSMUSG00000040717	Il17rd	interleukin 17 receptor D [Source:MGI Symbol;Acc:MGI:2159727]	14	26760898	26829243	1	-2.75557	1.79588e-49	3.36932e-47
ENSMUSG00000093661	Eif4e3	eukaryotic translation initiation factor 4E member 3 [Source:MGI Symbol;Acc:MGI:1914142]	6	99602096	99643732	-1	-2.75385	5.28784e-06	3.75837e-05
ENSMUSG00000085936	2610307P16Rik	RIKEN cDNA 2610307P16 gene [Source:MGI Symbol;Acc:MGI:1919768]	13	28644017	29069603	-1	-2.75286	1.87331e-08	1.97837e-07
ENSMUSG00000046748	Tmem45a2	transmembrane protein 45A2 [Source:MGI Symbol;Acc:MGI:1916707]	16	56857330	56891735	-1	-2.74491	0.000793117	0.00350583
ENSMUSG00000112627	4933412E12Rik	RIKEN cDNA 4933412E12 gene [Source:MGI Symbol;Acc:MGI:1918336]	10	116785662	116799184	1	-2.74482	3.24332e-31	2.74142e-29
ENSMUSG00000084866	A930006K02Rik	RIKEN cDNA A930006K02 gene [Source:MGI Symbol;Acc:MGI:1925683]	16	91261913	91267016	1	-2.7429	2.6895e-06	2.01227e-05
ENSMUSG00000037106	Fer1l6	fer-1-like 6 (C. elegans) [Source:MGI Symbol;Acc:MGI:3645398]	15	58381897	58536941	1	-2.73968	1.67781e-07	1.52708e-06
ENSMUSG00000071341	Egr4	early growth response 4 [Source:MGI Symbol;Acc:MGI:99252]	6	85488103	85490571	-1	-2.73493	9.37361e-07	7.56239e-06
ENSMUSG00000111478	Gm18251	predicted gene, 18251 [Source:MGI Symbol;Acc:MGI:5010436]	10	84337896	84338133	-1	-2.73433	0.00596105	0.0205383
ENSMUSG00000033910	Gucy1a1	guanylate cyclase 1, soluble, alpha 1 [Source:MGI Symbol;Acc:MGI:1926562]	3	81999734	82053096	-1	-2.73296	0.0145049	0.0438189
ENSMUSG00000079018	Ly6c1	lymphocyte antigen 6 complex, locus C1 [Source:MGI Symbol;Acc:MGI:96882]	15	74915867	74920679	-1	-2.73002	0.0101316	0.0322636
ENSMUSG00000034573	Ptpn13	protein tyrosine phosphatase, non-receptor type 13 [Source:MGI Symbol;Acc:MGI:103293]	5	103573058	103746169	1	-2.72406	4.72028e-55	1.11753e-52
ENSMUSG00000067586	S1pr3	sphingosine-1-phosphate receptor 3 [Source:MGI Symbol;Acc:MGI:1339365]	13	51562675	51576833	1	-2.71807	0.00331981	0.0123427
ENSMUSG00000029015	Slc26a5	solute carrier family 26, member 5 [Source:MGI Symbol;Acc:MGI:1933154]	5	22015653	22070602	-1	-2.70441	0.00111445	0.00473973
ENSMUSG00000040276	Pacsin1	protein kinase C and casein kinase substrate in neurons 1 [Source:MGI Symbol;Acc:MGI:1345181]	17	27874483	27930456	1	-2.70079	1.82814e-38	2.24421e-36
ENSMUSG00000024544	Ldlrad4	low density lipoprotein receptor class A domain containing 4 [Source:MGI Symbol;Acc:MGI:1277150]	18	68066328	68401701	1	-2.69775	5.71598e-10	7.54305e-09
ENSMUSG00000047045	Tmem164	transmembrane protein 164 [Source:MGI Symbol;Acc:MGI:2148020]	X	141464402	141626490	1	-2.69688	2.16731e-35	2.25661e-33
ENSMUSG00000043639	Rbm20	RNA binding motif protein 20 [Source:MGI Symbol;Acc:MGI:1920963]	19	53665737	53855511	1	-2.68605	2.16264e-05	0.000135887
ENSMUSG00000097624	Gm5091	predicted gene 5091 [Source:MGI Symbol;Acc:MGI:3779456]	17	15451843	15468179	-1	-2.68423	1.51106e-07	1.38545e-06
ENSMUSG00000097571	Jpx	Jpx transcript, Xist activator (non-protein coding) [Source:MGI Symbol;Acc:MGI:2180008]	X	102537162	102609302	1	-2.68305	5.68744e-07	4.73445e-06
ENSMUSG00000030092	Cntn6	contactin 6 [Source:MGI Symbol;Acc:MGI:1858223]	6	104469751	104840367	1	-2.68228	1.03477e-08	1.13693e-07
ENSMUSG00000025931	Paqr8	progestin and adipoQ receptor family member VIII [Source:MGI Symbol;Acc:MGI:1921479]	1	20960830	21009874	1	-2.68183	6.86915e-13	1.2924e-11
ENSMUSG00000045378	Pxt1	peroxisomal, testis specific 1 [Source:MGI Symbol;Acc:MGI:1916557]	17	29152958	29162814	-1	-2.67798	1.80515e-23	8.77727e-22
ENSMUSG00000014599	Csf1	colony stimulating factor 1 (macrophage) [Source:MGI Symbol;Acc:MGI:1339753]	3	107648364	107667785	-1	-2.67654	0.000326296	0.00158239
ENSMUSG00000019866	Crybg1	crystallin beta-gamma domain containing 1 [Source:MGI Symbol;Acc:MGI:109544]	10	43826632	44024849	-1	-2.67542	1.49457e-66	4.87255e-64
ENSMUSG00000064140	Trim38	tripartite motif-containing 38 [Source:MGI Symbol;Acc:MGI:2684869]	13	23953896	23975511	1	-2.67415	0.0141623	0.0429666
ENSMUSG00000032596	Uba7	ubiquitin-like modifier activating enzyme 7 [Source:MGI Symbol;Acc:MGI:1349462]	9	107852704	107861259	1	-2.67361	4.11821e-05	0.000245133
ENSMUSG00000006494	Pdk1	pyruvate dehydrogenase kinase, isoenzyme 1 [Source:MGI Symbol;Acc:MGI:1926119]	2	71703568	71734202	1	-2.67279	6.84601e-68	2.47539e-65
ENSMUSG00000109284	B230311B06Rik	RIKEN cDNA B230311B06 gene [Source:MGI Symbol;Acc:MGI:2686541]	7	118191551	118196061	1	-2.67235	0.00388616	0.0141313
ENSMUSG00000092572	Serpinb10	serine (or cysteine) peptidase inhibitor, clade B (ovalbumin), member 10 [Source:MGI Symbol;Acc:MGI:2138648]	1	107456757	107477001	1	-2.67126	0.00473955	0.0168403
ENSMUSG00000053091	Lins1	lines homolog 1 [Source:MGI Symbol;Acc:MGI:1919885]	7	66339637	66367004	1	-2.66741	7.80049e-18	2.43148e-16
ENSMUSG00000027983	Cyp2u1	cytochrome P450, family 2, subfamily u, polypeptide 1 [Source:MGI Symbol;Acc:MGI:1918769]	3	131082090	131096876	-1	-2.66296	8.36265e-13	1.55283e-11
ENSMUSG00000004558	Ndrg2	N-myc downstream regulated gene 2 [Source:MGI Symbol;Acc:MGI:1352498]	14	52142728	52151615	-1	-2.65754	2.18175e-09	2.63759e-08
ENSMUSG00000026602	Nphs2	nephrosis 2, podocin [Source:MGI Symbol;Acc:MGI:2157018]	1	156138297	156155605	1	-2.65546	0.00901547	0.0292147
ENSMUSG00000055874	Foxi3	forkhead box I3 [Source:MGI Symbol;Acc:MGI:3511278]	6	70933515	70938050	1	-2.65268	2.98134e-14	6.60243e-13
ENSMUSG00000029641	Rasl11a	RAS-like, family 11, member A [Source:MGI Symbol;Acc:MGI:1916145]	5	146781881	146784536	1	-2.65202	2.03594e-14	4.575e-13
ENSMUSG00000016494	Cd34	CD34 antigen [Source:MGI Symbol;Acc:MGI:88329]	1	194621127	194643587	1	-2.65098	2.30706e-22	1.03334e-20
ENSMUSG00000024986	Hhex	hematopoietically expressed homeobox [Source:MGI Symbol;Acc:MGI:96086]	19	37423258	37429179	1	-2.64815	1.89077e-37	2.16102e-35
ENSMUSG00000038393	Txnip	thioredoxin interacting protein [Source:MGI Symbol;Acc:MGI:1889549]	3	96465273	96469199	1	-2.64352	5.53191e-117	5.50065e-114
ENSMUSG00000056812	St8sia3	ST8 alpha-N-acetyl-neuraminide alpha-2,8-sialyltransferase 3 [Source:MGI Symbol;Acc:MGI:106019]	18	64387430	64412682	1	-2.6426	1.43994e-06	1.13052e-05
ENSMUSG00000027580	Helz2	helicase with zinc finger 2, transcriptional coactivator [Source:MGI Symbol;Acc:MGI:2385169]	2	180869408	180883820	-1	-2.64136	6.22313e-06	4.37931e-05
ENSMUSG00000026185	Igfbp5	insulin-like growth factor binding protein 5 [Source:MGI Symbol;Acc:MGI:96440]	1	72897091	72914043	-1	-2.64109	1.38334e-18	4.55472e-17
ENSMUSG00000048126	Col6a3	collagen, type VI, alpha 3 [Source:MGI Symbol;Acc:MGI:88461]	1	90693645	90771693	-1	-2.63888	1.28594e-09	1.61347e-08
ENSMUSG00000085757	Tslrn1	testis specific long noncoding RNA 1 [Source:MGI Symbol;Acc:MGI:1922795]	X	61554145	61570617	-1	-2.63793	1.83895e-07	1.66157e-06
ENSMUSG00000018451	6330403K07Rik	RIKEN cDNA 6330403K07 gene [Source:MGI Symbol;Acc:MGI:1918001]	11	70922767	70924339	-1	-2.63243	2.5928e-06	1.94431e-05
ENSMUSG00000022262	Dnah5	dynein, axonemal, heavy chain 5 [Source:MGI Symbol;Acc:MGI:107718]	15	28203898	28472198	1	-2.63093	0.00187074	0.00747356
ENSMUSG00000085112	A530072M11Rik	RIKEN cDNA gene A530072M11 [Source:MGI Symbol;Acc:MGI:4440477]	4	16164110	16266225	1	-2.62971	0.000135576	0.000720048
ENSMUSG00000044117	Bmerb1	bMERB domain containing 1 [Source:MGI Symbol;Acc:MGI:1914504]	16	13804468	13919364	1	-2.62724	0.00119657	0.00505118
ENSMUSG00000045636	Mtus1	mitochondrial tumor suppressor 1 [Source:MGI Symbol;Acc:MGI:2142572]	8	41443951	41586763	-1	-2.62539	3.18241e-30	2.50153e-28
ENSMUSG00000028795	Ccdc28b	coiled coil domain containing 28B [Source:MGI Symbol;Acc:MGI:1913514]	4	129513067	129517740	-1	-2.61897	4.95874e-05	0.000290036
ENSMUSG00000025283	Sat1	spermidine/spermine N1-acetyl transferase 1 [Source:MGI Symbol;Acc:MGI:98233]	X	153996128	153999445	-1	-2.61785	1.51617e-10	2.14758e-09
ENSMUSG00000044312	Neurog3	neurogenin 3 [Source:MGI Symbol;Acc:MGI:893591]	10	61968869	61970542	1	-2.61561	1.36974e-19	4.98901e-18
ENSMUSG00000024399	Ltb	lymphotoxin B [Source:MGI Symbol;Acc:MGI:104796]	17	35413415	35415296	1	-2.61497	0.00748538	0.0248559
ENSMUSG00000017737	Mmp9	matrix metallopeptidase 9 [Source:MGI Symbol;Acc:MGI:97011]	2	164782700	164797770	1	-2.61411	3.92609e-15	9.407e-14
ENSMUSG00000030707	Coro1a	coronin, actin binding protein 1A [Source:MGI Symbol;Acc:MGI:1345961]	7	126298945	126306959	-1	-2.61273	2.40765e-26	1.46874e-24
ENSMUSG00000006651	Aplp1	amyloid beta (A4) precursor-like protein 1 [Source:MGI Symbol;Acc:MGI:88046]	7	30134407	30144960	-1	-2.61007	8.66609e-25	4.58358e-23
ENSMUSG00000025279	Dnase1l3	deoxyribonuclease 1-like 3 [Source:MGI Symbol;Acc:MGI:1314633]	14	14475200	14505240	1	-2.60842	5.26129e-06	3.74084e-05
ENSMUSG00000023169	Slc38a1	solute carrier family 38, member 1 [Source:MGI Symbol;Acc:MGI:2145895]	15	96469299	96540794	-1	-2.60789	1.0838e-17	3.32102e-16
ENSMUSG00000027456	Sdcbp2	syndecan binding protein (syntenin) 2 [Source:MGI Symbol;Acc:MGI:2385156]	2	151414542	151431925	1	-2.60253	1.61896e-11	2.56954e-10
ENSMUSG00000041193	Pla2g5	phospholipase A2, group V [Source:MGI Symbol;Acc:MGI:101899]	4	138526555	138590793	-1	-2.60124	3.10398e-15	7.5472e-14
ENSMUSG00000061603	Akap6	A kinase (PRKA) anchor protein 6 [Source:MGI Symbol;Acc:MGI:3050566]	12	52746166	53202382	1	-2.60068	0.000910212	0.00396092
ENSMUSG00000031209	Heph	hephaestin [Source:MGI Symbol;Acc:MGI:1332240]	X	95498965	95618091	1	-2.59881	0.00016974	0.000879528
ENSMUSG00000035799	Twist1	twist basic helix-loop-helix transcription factor 1 [Source:MGI Symbol;Acc:MGI:98872]	12	34007670	34009828	1	-2.59565	4.36422e-13	8.40187e-12
ENSMUSG00000034845	Plvap	plasmalemma vesicle associated protein [Source:MGI Symbol;Acc:MGI:1890497]	8	71950409	71964396	-1	-2.59412	3.98202e-17	1.15607e-15
ENSMUSG00000051375	Pcdh1	protocadherin 1 [Source:MGI Symbol;Acc:MGI:104692]	18	38318967	38345106	-1	-2.59382	5.018e-13	9.57705e-12
ENSMUSG00000017724	Etv4	ets variant 4 [Source:MGI Symbol;Acc:MGI:99423]	11	101660568	101676197	-1	-2.59341	2.9803e-43	4.42307e-41
ENSMUSG00000033581	Igf2bp2	insulin-like growth factor 2 mRNA binding protein 2 [Source:MGI Symbol;Acc:MGI:1890358]	16	21877759	21982049	-1	-2.59292	5.65452e-40	7.25493e-38
ENSMUSG00000056144	Trim34a	tripartite motif-containing 34A [Source:MGI Symbol;Acc:MGI:2137359]	7	103893664	103911441	1	-2.59047	0.0148665	0.0447616
ENSMUSG00000073176	Zfp449	zinc finger protein 449 [Source:MGI Symbol;Acc:MGI:1925869]	X	55391760	55411034	1	-2.58555	2.80901e-18	9.06864e-17
ENSMUSG00000045036	Tmem232	transmembrane protein 232 [Source:MGI Symbol;Acc:MGI:2685786]	17	65562994	65847777	-1	-2.58513	1.18522e-14	2.72805e-13
ENSMUSG00000021846	Peli2	pellino 2 [Source:MGI Symbol;Acc:MGI:1891445]	14	48358280	48519032	1	-2.57665	1.86423e-38	2.2606e-36
ENSMUSG00000117231	Gm41609	predicted gene, 41609 [Source:MGI Symbol;Acc:MGI:5624494]	17	71072834	71113054	-1	-2.5764	0.00903863	0.0292802
ENSMUSG00000029810	Tmem176b	transmembrane protein 176B [Source:MGI Symbol;Acc:MGI:1916348]	6	48810752	48818430	-1	-2.57569	3.02977e-06	2.2374e-05
ENSMUSG00000039115	Itga9	integrin alpha 9 [Source:MGI Symbol;Acc:MGI:104756]	9	118435758	118730071	1	-2.57522	6.8368e-19	2.32019e-17
ENSMUSG00000037579	Kcnh3	potassium voltage-gated channel, subfamily H (eag-related), member 3 [Source:MGI Symbol;Acc:MGI:1341723]	15	99122742	99140698	1	-2.57411	2.40023e-09	2.87724e-08
ENSMUSG00000069814	Ccdc92b	coiled-coil domain containing 92B [Source:MGI Symbol;Acc:MGI:3588240]	11	74510431	74532342	1	-2.56775	7.32593e-18	2.29796e-16
ENSMUSG00000024406	Pou5f1	POU domain, class 5, transcription factor 1 [Source:MGI Symbol;Acc:MGI:101893]	17	35816915	35821669	1	-2.56772	5.02476e-20	1.90701e-18
ENSMUSG00000002020	Ltbp2	latent transforming growth factor beta binding protein 2 [Source:MGI Symbol;Acc:MGI:99502]	12	84829986	84923306	-1	-2.56628	0.00205953	0.00812334
ENSMUSG00000031880	Rrad	Ras-related associated with diabetes [Source:MGI Symbol;Acc:MGI:1930943]	8	105354702	105357959	-1	-2.56526	7.01837e-22	3.03423e-20
ENSMUSG00000006649	Nphs1	nephrosis 1, nephrin [Source:MGI Symbol;Acc:MGI:1859637]	7	30157740	30186648	1	-2.56258	0.00405366	0.0146706
ENSMUSG00000033730	Egr3	early growth response 3 [Source:MGI Symbol;Acc:MGI:1306780]	14	70314652	70320063	1	-2.56115	1.0045e-06	8.06802e-06
ENSMUSG00000028645	Slc2a1	solute carrier family 2 (facilitated glucose transporter), member 1 [Source:MGI Symbol;Acc:MGI:95755]	4	118965908	118995180	1	-2.56108	3.98309e-47	7.07247e-45
ENSMUSG00000026303	Mlph	melanophilin [Source:MGI Symbol;Acc:MGI:2176380]	1	90842807	90878864	1	-2.55378	2.67597e-07	2.34302e-06
ENSMUSG00000093688	Gm8488	predicted gene 8488 [Source:MGI Symbol;Acc:MGI:3644909]	5	109675326	109677336	-1	-2.55014	0.00389457	0.0141567
ENSMUSG00000047428	Dlk2	delta like non-canonical Notch ligand 2 [Source:MGI Symbol;Acc:MGI:2146838]	17	46608347	46614197	1	-2.5496	4.54467e-11	6.84696e-10
ENSMUSG00000054083	Capn12	calpain 12 [Source:MGI Symbol;Acc:MGI:1891369]	7	28580847	28592988	1	-2.54788	0.0104085	0.033029
ENSMUSG00000039221	Rpl22l1	ribosomal protein L22 like 1 [Source:MGI Symbol;Acc:MGI:1915278]	3	28859585	28861573	1	-2.54737	8.21319e-34	8.00665e-32
ENSMUSG00000028150	Rorc	RAR-related orphan receptor gamma [Source:MGI Symbol;Acc:MGI:104856]	3	94280101	94305583	1	-2.54577	7.68573e-19	2.58623e-17
ENSMUSG00000003355	Fkbp11	FK506 binding protein 11 [Source:MGI Symbol;Acc:MGI:1913370]	15	98622247	98626079	-1	-2.54371	5.68575e-10	7.51312e-09
ENSMUSG00000041202	Pla2g2d	phospholipase A2, group IID [Source:MGI Symbol;Acc:MGI:1341796]	4	138503046	138509357	1	-2.54348	0.00200927	0.00794718
ENSMUSG00000019124	Scrn1	secernin 1 [Source:MGI Symbol;Acc:MGI:1917188]	6	54478158	54543474	-1	-2.5433	1.06943e-08	1.17437e-07
ENSMUSG00000000708	Kat2b	K(lysine) acetyltransferase 2B [Source:MGI Symbol;Acc:MGI:1343094]	17	53873889	53979748	1	-2.54187	9.62675e-15	2.22872e-13
ENSMUSG00000025091	Pnliprp2	pancreatic lipase-related protein 2 [Source:MGI Symbol;Acc:MGI:1336202]	19	58748151	58765966	1	-2.54069	0.00670718	0.0226808
ENSMUSG00000108930	Gm10648	predicted gene 10648 [Source:MGI Symbol;Acc:MGI:3642037]	7	28559012	28575756	-1	-2.54042	0.0144199	0.0435819
ENSMUSG00000050967	Creg2	cellular repressor of E1A-stimulated genes 2 [Source:MGI Symbol;Acc:MGI:1928333]	1	39657574	39690642	-1	-2.53867	4.17502e-09	4.83849e-08
ENSMUSG00000038025	Phf2	PHD finger protein 2 [Source:MGI Symbol;Acc:MGI:1338034]	13	48955226	49024595	-1	-2.53849	3.0669e-17	9.00908e-16
ENSMUSG00000026712	Mrc1	mannose receptor, C type 1 [Source:MGI Symbol;Acc:MGI:97142]	2	14234203	14336868	1	-2.53774	4.16831e-08	4.17818e-07
ENSMUSG00000071757	Zhx2	zinc fingers and homeoboxes 2 [Source:MGI Symbol;Acc:MGI:2683087]	15	57558061	57703228	1	-2.53694	0.00121382	0.00511315
ENSMUSG00000029491	Pde6b	phosphodiesterase 6B, cGMP, rod receptor, beta polypeptide [Source:MGI Symbol;Acc:MGI:97525]	5	108536257	108580263	1	-2.53687	6.71029e-08	6.53194e-07
ENSMUSG00000023043	Krt18	keratin 18 [Source:MGI Symbol;Acc:MGI:96692]	15	101936615	101940462	1	-2.53493	0.00379242	0.0138385
ENSMUSG00000055116	Arntl	aryl hydrocarbon receptor nuclear translocator-like [Source:MGI Symbol;Acc:MGI:1096381]	7	112806672	112913333	1	-2.53292	4.18455e-28	2.80196e-26
ENSMUSG00000031165	Was	Wiskott-Aldrich syndrome [Source:MGI Symbol;Acc:MGI:105059]	X	7947692	7956737	-1	-2.53205	0.000293501	0.00144049
ENSMUSG00000032446	Eomes	eomesodermin [Source:MGI Symbol;Acc:MGI:1201683]	9	118307280	118315200	1	-2.53097	2.79331e-09	3.31645e-08
ENSMUSG00000038156	Spon1	spondin 1, (f-spondin) extracellular matrix protein [Source:MGI Symbol;Acc:MGI:2385287]	7	113365235	113642605	1	-2.53004	2.59249e-12	4.5666e-11
ENSMUSG00000064246	Chil1	chitinase-like 1 [Source:MGI Symbol;Acc:MGI:1340899]	1	134109914	134117919	1	-2.52917	0.0044002	0.0157698
ENSMUSG00000020143	Dock2	dedicator of cyto-kinesis 2 [Source:MGI Symbol;Acc:MGI:2149010]	11	34176815	34674719	-1	-2.52808	0.00162223	0.0066055
ENSMUSG00000086629	2810403D21Rik	RIKEN cDNA 2810403D21 gene [Source:MGI Symbol;Acc:MGI:1917214]	X	107877406	108018512	1	-2.52707	0.00133662	0.00557146
ENSMUSG00000054418	2900041M22Rik	RIKEN cDNA 2900041M22 gene [Source:MGI Symbol;Acc:MGI:1925653]	11	117502073	117504683	1	-2.52374	6.1952e-11	9.20245e-10
ENSMUSG00000026031	Cflar	CASP8 and FADD-like apoptosis regulator [Source:MGI Symbol;Acc:MGI:1336166]	1	58750667	58798043	1	-2.5223	1.28356e-05	8.46637e-05
ENSMUSG00000091110	Gm2832	predicted gene 2832 [Source:MGI Symbol;Acc:MGI:3781004]	14	41000762	41010772	1	-2.51903	0.00222035	0.00866827
ENSMUSG00000032023	Jhy	junctional cadherin complex regulator [Source:MGI Symbol;Acc:MGI:1918239]	9	40806145	40875414	-1	-2.51833	0.0012913	0.00540519
ENSMUSG00000063663	Brwd3	bromodomain and WD repeat domain containing 3 [Source:MGI Symbol;Acc:MGI:3029414]	X	107780622	107877978	-1	-2.5121	8.89529e-50	1.73432e-47
ENSMUSG00000111753	1700054O05Rik	RIKEN cDNA 1700054O05 gene [Source:MGI Symbol;Acc:MGI:1920606]	10	35354823	35361392	-1	-2.51187	6.74106e-11	9.98208e-10
ENSMUSG00000042216	Sgsm1	small G protein signaling modulator 1 [Source:MGI Symbol;Acc:MGI:107320]	5	113391086	113458652	-1	-2.50985	2.28427e-11	3.54623e-10
ENSMUSG00000022469	Rapgef3	Rap guanine nucleotide exchange factor (GEF) 3 [Source:MGI Symbol;Acc:MGI:2441741]	15	97642651	97665853	-1	-2.50702	7.99436e-08	7.67667e-07
ENSMUSG00000016319	Slc25a5	solute carrier family 25 (mitochondrial carrier, adenine nucleotide translocator), member 5 [Source:MGI Symbol;Acc:MGI:1353496]	X	36059304	36062460	1	-2.50531	2.64469e-47	4.73829e-45
ENSMUSG00000036972	Zic4	zinc finger protein of the cerebellum 4 [Source:MGI Symbol;Acc:MGI:107201]	9	91244466	91271401	1	-2.50529	0.000106366	0.000577633
ENSMUSG00000000690	Hoxb6	homeobox B6 [Source:MGI Symbol;Acc:MGI:96187]	11	96183302	96192395	1	-2.50379	0.0107387	0.0338932
ENSMUSG00000097328	Tnfsf12	tumor necrosis factor (ligand) superfamily, member 12 [Source:MGI Symbol;Acc:MGI:1196259]	11	69577076	69586675	-1	-2.50288	0.000226539	0.00114084
ENSMUSG00000041117	Ccdc8	coiled-coil domain containing 8 [Source:MGI Symbol;Acc:MGI:3612184]	7	16726633	16731441	1	-2.50079	0.00774427	0.0256171
ENSMUSG00000061728	Btnl7-ps	butyrophilin-like 7, pseudogene [Source:MGI Symbol;Acc:MGI:2388054]	17	34751851	34766625	-1	-2.49828	2.44144e-19	8.63932e-18
ENSMUSG00000023931	Efhb	EF hand domain family, member B [Source:MGI Symbol;Acc:MGI:3045296]	17	53705917	53770349	-1	-2.49821	1.61001e-11	2.55736e-10
ENSMUSG00000031517	Gpm6a	glycoprotein m6a [Source:MGI Symbol;Acc:MGI:107671]	8	55407878	55513906	1	-2.4965	0.0129085	0.0396771
ENSMUSG00000028965	Tnfrsf9	tumor necrosis factor receptor superfamily, member 9 [Source:MGI Symbol;Acc:MGI:1101059]	4	150999019	151030559	1	-2.49452	0.0066396	0.0224752
ENSMUSG00000051860	Samd7	sterile alpha motif domain containing 7 [Source:MGI Symbol;Acc:MGI:1923203]	3	30800442	30821323	1	-2.49311	0.00197676	0.00784353
ENSMUSG00000058028	Zscan5b	zinc finger and SCAN domain containing 5B [Source:MGI Symbol;Acc:MGI:2159640]	7	6225277	6242422	1	-2.49189	2.07785e-05	0.000130891
ENSMUSG00000036139	Hoxc9	homeobox C9 [Source:MGI Symbol;Acc:MGI:96199]	15	102884874	102893531	1	-2.49011	3.82361e-09	4.44939e-08
ENSMUSG00000021749	Fam3d	FAM3 metabolism regulating signaling molecule D [Source:MGI Symbol;Acc:MGI:1201784]	14	14091019	14120836	1	-2.48148	0.00390472	0.0141884
ENSMUSG00000024339	Tap2	transporter 2, ATP-binding cassette, sub-family B (MDR/TAP) [Source:MGI Symbol;Acc:MGI:98484]	17	34422501	34435295	1	-2.4813	0.00205799	0.00811888
ENSMUSG00000030589	Rasgrp4	RAS guanyl releasing protein 4 [Source:MGI Symbol;Acc:MGI:2386851]	7	28834276	28853386	1	-2.48089	0.00564073	0.0195806
ENSMUSG00000025647	Shisa5	shisa family member 5 [Source:MGI Symbol;Acc:MGI:1915044]	9	108867633	108886845	1	-2.47825	4.17091e-16	1.10743e-14
ENSMUSG00000014158	Trpv4	transient receptor potential cation channel, subfamily V, member 4 [Source:MGI Symbol;Acc:MGI:1926945]	5	114760213	114796482	-1	-2.47815	1.39137e-28	9.70886e-27
ENSMUSG00000021798	Ldb3	LIM domain binding 3 [Source:MGI Symbol;Acc:MGI:1344412]	14	34248560	34310639	-1	-2.47768	0.00114323	0.00484351
ENSMUSG00000103735	Gm38317	predicted gene, 38317 [Source:MGI Symbol;Acc:MGI:5611545]	3	13040419	13040761	1	-2.47724	0.00399357	0.0144716
ENSMUSG00000028108	Ecm1	extracellular matrix protein 1 [Source:MGI Symbol;Acc:MGI:103060]	3	95641459	95646881	-1	-2.47575	0.000137415	0.000728353
ENSMUSG00000038811	Gngt2	guanine nucleotide binding protein (G protein), gamma transducing activity polypeptide 2 [Source:MGI Symbol;Acc:MGI:893584]	11	95728042	95736560	1	-2.4722	0.00191211	0.00761437
ENSMUSG00000048376	F2r	coagulation factor II (thrombin) receptor [Source:MGI Symbol;Acc:MGI:101802]	13	95738311	95754995	-1	-2.47063	1.64573e-07	1.49994e-06
ENSMUSG00000026547	Tagln2	transgelin 2 [Source:MGI Symbol;Acc:MGI:1312985]	1	172327614	172334947	1	-2.47044	3.98285e-54	9.10424e-52
ENSMUSG00000070327	Rnf213	ring finger protein 213 [Source:MGI Symbol;Acc:MGI:1289196]	11	119283926	119378244	1	-2.46853	1.3203e-29	9.94574e-28
ENSMUSG00000046280	She	src homology 2 domain-containing transforming protein E [Source:MGI Symbol;Acc:MGI:1099462]	3	89738677	89766141	1	-2.46658	3.07038e-05	0.000187302
ENSMUSG00000043029	Trpv3	transient receptor potential cation channel, subfamily V, member 3 [Source:MGI Symbol;Acc:MGI:2181407]	11	73158214	73191189	1	-2.46352	0.00358703	0.0131882
ENSMUSG00000021879	Dnah12	dynein, axonemal, heavy chain 12 [Source:MGI Symbol;Acc:MGI:107720]	14	26414429	26613660	1	-2.46102	0.000743174	0.0033086
ENSMUSG00000102038	Gm12345	predicted gene 12345 [Source:MGI Symbol;Acc:MGI:3649862]	11	77040454	77041351	1	-2.45145	1.87049e-08	1.97736e-07
ENSMUSG00000032220	Myo1e	myosin IE [Source:MGI Symbol;Acc:MGI:106621]	9	70114632	70307048	1	-2.45129	5.95614e-22	2.58624e-20
ENSMUSG00000023966	Rsph9	radial spoke head 9 homolog (Chlamydomonas) [Source:MGI Symbol;Acc:MGI:1922814]	17	46432961	46455142	-1	-2.45061	2.32727e-13	4.619e-12
ENSMUSG00000003279	Dlgap1	DLG associated protein 1 [Source:MGI Symbol;Acc:MGI:1346065]	17	70276068	71128408	1	-2.44678	2.7982e-12	4.91588e-11
ENSMUSG00000029449	Rhof	ras homolog family member F (in filopodia) [Source:MGI Symbol;Acc:MGI:1345629]	5	123241107	123270755	-1	-2.44552	9.50276e-18	2.92994e-16
ENSMUSG00000038143	Stox2	storkhead box 2 [Source:MGI Symbol;Acc:MGI:1918319]	8	47633083	47899397	-1	-2.44531	5.29602e-22	2.30464e-20
ENSMUSG00000022947	Cbr3	carbonyl reductase 3 [Source:MGI Symbol;Acc:MGI:1309992]	16	93480103	93487878	1	-2.44358	9.6331e-05	0.000527169
ENSMUSG00000034265	Zdhhc14	zinc finger, DHHC domain containing 14 [Source:MGI Symbol;Acc:MGI:2653229]	17	5542832	5804086	1	-2.44254	7.29241e-25	3.8985e-23
ENSMUSG00000002147	Stat6	signal transducer and activator of transcription 6 [Source:MGI Symbol;Acc:MGI:103034]	10	127478855	127496826	1	-2.44165	7.69946e-06	5.31664e-05
ENSMUSG00000003559	As3mt	arsenite methyltransferase [Source:MGI Symbol;Acc:MGI:1929882]	19	46695897	46729538	1	-2.43857	0.000660639	0.00298124
ENSMUSG00000006386	Tek	TEK receptor tyrosine kinase [Source:MGI Symbol;Acc:MGI:98664]	4	94627526	94763213	1	-2.43853	2.10249e-07	1.87499e-06
ENSMUSG00000021678	F2rl1	coagulation factor II (thrombin) receptor-like 1 [Source:MGI Symbol;Acc:MGI:101910]	13	95648240	95661735	-1	-2.43743	1.4205e-07	1.31028e-06
ENSMUSG00000037855	Zfp365	zinc finger protein 365 [Source:MGI Symbol;Acc:MGI:2143676]	10	67721933	67748492	-1	-2.43709	1.1671e-09	1.47086e-08
ENSMUSG00000033478	Fam160b1	family with sequence similarity 160, member B1 [Source:MGI Symbol;Acc:MGI:2147545]	19	57349112	57378018	1	-2.43575	1.55865e-30	1.24987e-28
ENSMUSG00000085427	6430710C18Rik	RIKEN cDNA 6430710C18 gene [Source:MGI Symbol;Acc:MGI:1923468]	2	72576190	72644061	-1	-2.4357	0.000872709	0.00381861
ENSMUSG00000097885	5031434O11Rik	RIKEN cDNA 5031434O11 gene [Source:MGI Symbol;Acc:MGI:1923230]	3	51467456	51474538	1	-2.4357	0.000872709	0.00381861
ENSMUSG00000029843	Slc13a4	solute carrier family 13 (sodium/sulfate symporters), member 4 [Source:MGI Symbol;Acc:MGI:2442367]	6	35244892	35285066	-1	-2.43036	0.000884805	0.00386388
ENSMUSG00000035506	Slc12a8	solute carrier family 12 (potassium/chloride transporters), member 8 [Source:MGI Symbol;Acc:MGI:2443672]	16	33337698	33484505	1	-2.42995	2.37334e-16	6.41285e-15
ENSMUSG00000041445	Mmrn2	multimerin 2 [Source:MGI Symbol;Acc:MGI:2385618]	14	34097422	34126244	1	-2.42637	0.00437187	0.0156768
ENSMUSG00000047746	Fbxo40	F-box protein 40 [Source:MGI Symbol;Acc:MGI:2443753]	16	36783822	36810829	-1	-2.42475	1.26614e-29	9.57401e-28
ENSMUSG00000021703	Serinc5	serine incorporator 5 [Source:MGI Symbol;Acc:MGI:2444223]	13	92747599	92848455	1	-2.42133	1.32674e-66	4.39749e-64
ENSMUSG00000048138	Dmrt2	doublesex and mab-3 related transcription factor 2 [Source:MGI Symbol;Acc:MGI:1330307]	19	25649775	25656355	1	-2.42002	1.28243e-09	1.61008e-08
ENSMUSG00000059854	Hydin	HYDIN, axonemal central pair apparatus protein [Source:MGI Symbol;Acc:MGI:2389007]	8	110993609	111336885	1	-2.41802	8.13563e-21	3.32224e-19
ENSMUSG00000116586	4930556C24Rik	RIKEN cDNA 4930556C24 gene [Source:MGI Symbol;Acc:MGI:1922560]	16	85616099	85623657	1	-2.41622	0.014205	0.0430676
ENSMUSG00000115422	4930452G13Rik	RIKEN cDNA 4930452G13 gene [Source:MGI Symbol;Acc:MGI:1921239]	14	79940360	79951904	1	-2.41514	0.0123521	0.038227
ENSMUSG00000030345	Dyrk4	dual-specificity tyrosine-(Y)-phosphorylation regulated kinase 4 [Source:MGI Symbol;Acc:MGI:1330292]	6	126852983	126898802	-1	-2.41038	0.000123767	0.000661946
ENSMUSG00000025266	Gnl3l	guanine nucleotide binding protein-like 3 (nucleolar)-like [Source:MGI Symbol;Acc:MGI:2448557]	X	149766137	149800318	-1	-2.4044	3.84639e-12	6.68063e-11
ENSMUSG00000031971	Ccsap	centriole, cilia and spindle associated protein [Source:MGI Symbol;Acc:MGI:1920670]	8	124567570	124586948	-1	-2.40163	1.23335e-08	1.33957e-07
ENSMUSG00000023011	Faim2	Fas apoptotic inhibitory molecule 2 [Source:MGI Symbol;Acc:MGI:1919643]	15	99394893	99426046	-1	-2.39826	6.04223e-08	5.91348e-07
ENSMUSG00000047641	Krt87	keratin 87 [Source:MGI Symbol;Acc:MGI:3665486]	15	101328919	101336685	-1	-2.39786	0.0132566	0.0406018
ENSMUSG00000003153	Slc2a3	solute carrier family 2 (facilitated glucose transporter), member 3 [Source:MGI Symbol;Acc:MGI:95757]	6	122704768	122778599	-1	-2.39449	9.70878e-41	1.35971e-38
ENSMUSG00000078498	Zfp988	zinc finger protein 988 [Source:MGI Symbol;Acc:MGI:3651985]	4	147390131	147418191	1	-2.39434	0.00331634	0.0123326
ENSMUSG00000035179	Ppp1r32	protein phosphatase 1, regulatory subunit 32 [Source:MGI Symbol;Acc:MGI:1915002]	19	10451599	10460292	-1	-2.39373	1.58803e-18	5.19427e-17
ENSMUSG00000032517	Mobp	myelin-associated oligodendrocytic basic protein [Source:MGI Symbol;Acc:MGI:108511]	9	119978773	120010550	1	-2.38882	3.41302e-18	1.09652e-16
ENSMUSG00000044250	Pced1b	PC-esterase domain containing 1B [Source:MGI Symbol;Acc:MGI:2446270]	15	97144988	97283561	1	-2.38783	1.68202e-24	8.73378e-23
ENSMUSG00000025912	Mybl1	myeloblastosis oncogene-like 1 [Source:MGI Symbol;Acc:MGI:99925]	1	9737640	9770434	-1	-2.38778	0.002016	0.00796902
ENSMUSG00000036699	Zcchc12	zinc finger, CCHC domain containing 12 [Source:MGI Symbol;Acc:MGI:1919943]	X	35459557	35462811	1	-2.38671	1.43983e-18	4.73287e-17
ENSMUSG00000094002	Gm9866	predicted gene 9866 [Source:MGI Symbol;Acc:MGI:3643118]	12	27100949	27210632	-1	-2.38615	8.40985e-05	0.000466778
ENSMUSG00000015133	Lrrk1	leucine-rich repeat kinase 1 [Source:MGI Symbol;Acc:MGI:2142227]	7	65876660	66038098	-1	-2.38552	0.000921723	0.00400487
ENSMUSG00000000632	Sez6	seizure related gene 6 [Source:MGI Symbol;Acc:MGI:104745]	11	77821626	77869874	1	-2.3848	1.12105e-17	3.4299e-16
ENSMUSG00000044786	Zfp36	zinc finger protein 36 [Source:MGI Symbol;Acc:MGI:99180]	7	28076209	28079678	-1	-2.38251	1.39464e-27	9.03429e-26
ENSMUSG00000002900	Lamb1	laminin B1 [Source:MGI Symbol;Acc:MGI:96743]	12	31315233	31379643	1	-2.38198	3.25914e-83	1.66191e-80
ENSMUSG00000041831	Sytl3	synaptotagmin-like 3 [Source:MGI Symbol;Acc:MGI:1933367]	17	6926492	7005443	1	-2.38129	0.00715969	0.0239584
ENSMUSG00000022687	Boc	biregional cell adhesion molecule-related/down-regulated by oncogenes (Cdon) binding protein [Source:MGI Symbol;Acc:MGI:2151153]	16	44305412	44379260	-1	-2.37494	3.66948e-06	2.68093e-05
ENSMUSG00000024253	Dync2li1	dynein cytoplasmic 2 light intermediate chain 1 [Source:MGI Symbol;Acc:MGI:1913996]	17	84933924	84963016	1	-2.372	6.55714e-17	1.8709e-15
ENSMUSG00000041607	Mbp	myelin basic protein [Source:MGI Symbol;Acc:MGI:96925]	18	82493271	82603762	1	-2.37182	1.1301e-13	2.33621e-12
ENSMUSG00000075707	Dio3	deiodinase, iodothyronine type III [Source:MGI Symbol;Acc:MGI:1306782]	12	110245502	110247531	1	-2.37179	2.04678e-09	2.48804e-08
ENSMUSG00000028378	Ptgr1	prostaglandin reductase 1 [Source:MGI Symbol;Acc:MGI:1914353]	4	58965439	58987119	-1	-2.36944	6.00685e-19	2.04903e-17
ENSMUSG00000048612	Myof	myoferlin [Source:MGI Symbol;Acc:MGI:1919192]	19	37887484	38032025	-1	-2.36508	7.05593e-20	2.63267e-18
ENSMUSG00000033114	Slc35d2	solute carrier family 35, member D2 [Source:MGI Symbol;Acc:MGI:1917734]	13	64244122	64277182	-1	-2.36081	1.33587e-09	1.67296e-08
ENSMUSG00000031221	Igbp1	immunoglobulin (CD79A) binding protein 1 [Source:MGI Symbol;Acc:MGI:1346500]	X	99537897	99559731	1	-2.36017	4.15362e-15	9.92826e-14
ENSMUSG00000027078	Ube2l6	ubiquitin-conjugating enzyme E2L 6 [Source:MGI Symbol;Acc:MGI:1914500]	2	84629172	84640679	1	-2.35559	0.000615541	0.00279672
ENSMUSG00000067567	Hdac8	histone deacetylase 8 [Source:MGI Symbol;Acc:MGI:1917565]	X	101328245	101548965	-1	-2.35453	1.67717e-05	0.000108152
ENSMUSG00000062518	Zfp534	zinc finger protein 534 [Source:MGI Symbol;Acc:MGI:3650650]	4	147757959	147787010	-1	-2.35104	0.00128939	0.00539835
ENSMUSG00000041046	Ramp3	receptor (calcitonin) activity modifying protein 3 [Source:MGI Symbol;Acc:MGI:1860292]	11	6608521	6627475	1	-2.3489	1.50498e-17	4.55549e-16
ENSMUSG00000029859	Epha1	Eph receptor A1 [Source:MGI Symbol;Acc:MGI:107381]	6	42335421	42350202	-1	-2.34663	5.82026e-13	1.10552e-11
ENSMUSG00000051339	2900026A02Rik	RIKEN cDNA 2900026A02 gene [Source:MGI Symbol;Acc:MGI:1920194]	5	113234189	113369102	-1	-2.34623	5.63864e-30	4.3803e-28
ENSMUSG00000051111	Sv2c	synaptic vesicle glycoprotein 2c [Source:MGI Symbol;Acc:MGI:1922459]	13	96091102	96269085	-1	-2.34064	1.62474e-25	9.17933e-24
ENSMUSG00000026176	Ctdsp1	CTD (carboxy-terminal domain, RNA polymerase II, polypeptide A) small phosphatase 1 [Source:MGI Symbol;Acc:MGI:2654470]	1	74430668	74436444	1	-2.33622	5.15399e-48	9.31795e-46
ENSMUSG00000064373	Selenop	selenoprotein P [Source:MGI Symbol;Acc:MGI:894288]	15	3298029	3309990	1	-2.33619	1.7888e-19	6.39819e-18
ENSMUSG00000027663	Zmat3	zinc finger matrin type 3 [Source:MGI Symbol;Acc:MGI:1195270]	3	32388941	32420163	-1	-2.33569	3.41719e-08	3.46546e-07
ENSMUSG00000040345	Arhgap9	Rho GTPase activating protein 9 [Source:MGI Symbol;Acc:MGI:2143764]	10	127157833	127165812	1	-2.33442	1.76317e-05	0.000112928
ENSMUSG00000058550	Dppa4	developmental pluripotency associated 4 [Source:MGI Symbol;Acc:MGI:2157525]	16	48104096	48114600	1	-2.33359	3.33237e-24	1.70801e-22
ENSMUSG00000029672	Fam3c	FAM3 metabolism regulating signaling molecule C [Source:MGI Symbol;Acc:MGI:107892]	6	22306519	22356242	-1	-2.3332	5.96071e-24	2.98591e-22
ENSMUSG00000013973	Dedd	death effector domain-containing [Source:MGI Symbol;Acc:MGI:1333874]	1	171156713	171169899	1	-2.33246	5.08582e-07	4.2748e-06
ENSMUSG00000028487	Bnc2	basonuclin 2 [Source:MGI Symbol;Acc:MGI:2443805]	4	84193332	84593512	-1	-2.33106	2.31269e-69	9.01813e-67
ENSMUSG00000020216	Jsrp1	junctional sarcoplasmic reticulum protein 1 [Source:MGI Symbol;Acc:MGI:1916700]	10	80644330	80649332	-1	-2.32989	3.40639e-09	3.98488e-08
ENSMUSG00000022425	Enpp2	ectonucleotide pyrophosphatase/phosphodiesterase 2 [Source:MGI Symbol;Acc:MGI:1321390]	15	54702297	54816288	-1	-2.32912	3.04688e-07	2.64369e-06
ENSMUSG00000106205	C230096K16Rik	RIKEN cDNA C230096K16 gene [Source:MGI Symbol;Acc:MGI:3041194]	5	64961357	64963078	1	-2.32752	3.71284e-05	0.000223073
ENSMUSG00000013076	Amotl1	angiomotin-like 1 [Source:MGI Symbol;Acc:MGI:1922973]	9	14453262	14556352	-1	-2.32488	8.72038e-14	1.8255e-12
ENSMUSG00000022449	Adamts20	a disintegrin-like and metallopeptidase (reprolysin type) with thrombospondin type 1 motif, 20 [Source:MGI Symbol;Acc:MGI:2660628]	15	94168044	94363299	-1	-2.32367	0.000454643	0.00212991
ENSMUSG00000043661	Gm9785	predicted pseudogene 9785 [Source:MGI Symbol;Acc:MGI:3641899]	X	102568922	102569936	-1	-2.32316	2.22893e-27	1.43452e-25
ENSMUSG00000010358	Ifi35	interferon-induced protein 35 [Source:MGI Symbol;Acc:MGI:1917360]	11	101339233	101349524	1	-2.32203	4.31937e-08	4.31484e-07
ENSMUSG00000053040	Aph1c	aph1 homolog C, gamma secretase subunit [Source:MGI Symbol;Acc:MGI:1915568]	9	66722276	66742008	-1	-2.321	5.09082e-08	5.04691e-07
ENSMUSG00000031842	Pde4c	phosphodiesterase 4C, cAMP specific [Source:MGI Symbol;Acc:MGI:99556]	8	71176369	71203835	1	-2.31952	3.53669e-08	3.57935e-07
ENSMUSG00000037111	Setd7	SET domain containing (lysine methyltransferase) 7 [Source:MGI Symbol;Acc:MGI:1920501]	3	51422740	51468300	-1	-2.31784	3.13372e-36	3.44311e-34
ENSMUSG00000000739	Sult5a1	sulfotransferase family 5A, member 1 [Source:MGI Symbol;Acc:MGI:1931463]	8	123866931	123885054	-1	-2.31504	7.2673e-13	1.36083e-11
ENSMUSG00000047013	Fbxo41	F-box protein 41 [Source:MGI Symbol;Acc:MGI:1261912]	6	85446556	85479976	-1	-2.315	1.84905e-38	2.25596e-36
ENSMUSG00000109106	4933430H16Rik	RIKEN cDNA 4933430H16 gene [Source:MGI Symbol;Acc:MGI:1918535]	7	82587144	82589896	-1	-2.3123	0.0105694	0.0334384
ENSMUSG00000043004	Gng2	guanine nucleotide binding protein (G protein), gamma 2 [Source:MGI Symbol;Acc:MGI:102705]	14	19922627	20027695	-1	-2.31086	8.92473e-06	6.08454e-05
ENSMUSG00000029798	Herc6	hect domain and RLD 6 [Source:MGI Symbol;Acc:MGI:1914388]	6	57557985	57641617	1	-2.31007	0.0101886	0.0324088
ENSMUSG00000009394	Syn2	synapsin II [Source:MGI Symbol;Acc:MGI:103020]	6	115111863	115258967	1	-2.30564	2.63675e-29	1.92783e-27
ENSMUSG00000047907	Tshz2	teashirt zinc finger family member 2 [Source:MGI Symbol;Acc:MGI:2153084]	2	169474933	169913736	1	-2.30429	0.00196151	0.0077877
ENSMUSG00000030659	Nucb2	nucleobindin 2 [Source:MGI Symbol;Acc:MGI:1858179]	7	116103604	116139819	1	-2.30417	2.37092e-27	1.52098e-25
ENSMUSG00000023755	Rhebl1	Ras homolog enriched in brain like 1 [Source:MGI Symbol;Acc:MGI:1916409]	15	98775659	98792421	-1	-2.30268	3.6707e-24	1.87658e-22
ENSMUSG00000041220	Elovl6	ELOVL family member 6, elongation of long chain fatty acids (yeast) [Source:MGI Symbol;Acc:MGI:2156528]	3	129326004	129432144	1	-2.30245	1.6145e-19	5.84835e-18
ENSMUSG00000038894	Irs2	insulin receptor substrate 2 [Source:MGI Symbol;Acc:MGI:109334]	8	11034681	11058458	-1	-2.30206	6.60271e-14	1.40737e-12
ENSMUSG00000034765	Dusp5	dual specificity phosphatase 5 [Source:MGI Symbol;Acc:MGI:2685183]	19	53517540	53530862	1	-2.29921	1.45932e-29	1.09104e-27
ENSMUSG00000044288	Cnr1	cannabinoid receptor 1 (brain) [Source:MGI Symbol;Acc:MGI:104615]	4	33924593	33948831	1	-2.29774	0.000266415	0.00132157
ENSMUSG00000021608	Lpcat1	lysophosphatidylcholine acyltransferase 1 [Source:MGI Symbol;Acc:MGI:2384812]	13	73615316	73664541	1	-2.29569	1.63859e-40	2.23196e-38
ENSMUSG00000096215	Smim22	small integral membrane protein 22 [Source:MGI Symbol;Acc:MGI:3643379]	16	4825152	4826173	1	-2.29088	9.0622e-05	0.000498534
ENSMUSG00000000317	Bcl6b	B cell CLL/lymphoma 6, member B [Source:MGI Symbol;Acc:MGI:1278332]	11	70114954	70120624	-1	-2.28399	1.93744e-33	1.86134e-31
ENSMUSG00000050248	Evc2	EvC ciliary complex subunit 2 [Source:MGI Symbol;Acc:MGI:1915775]	5	37495843	37582399	1	-2.28382	3.6022e-10	4.86995e-09
ENSMUSG00000049502	Dtx3l	deltex 3-like, E3 ubiquitin ligase [Source:MGI Symbol;Acc:MGI:2656973]	16	35746881	35759521	-1	-2.2838	2.9086e-22	1.28827e-20
ENSMUSG00000086202	1700019E08Rik	RIKEN cDNA 1700019E08 gene [Source:MGI Symbol;Acc:MGI:1916655]	2	45586617	45588459	1	-2.28105	0.00371893	0.0136078
ENSMUSG00000034156	Tspoap1	TSPO associated protein 1 [Source:MGI Symbol;Acc:MGI:2450877]	11	87651367	87676754	1	-2.27638	2.10495e-13	4.20715e-12
ENSMUSG00000038576	Susd4	sushi domain containing 4 [Source:MGI Symbol;Acc:MGI:2138351]	1	182591425	182724156	1	-2.27369	2.79985e-44	4.3843e-42
ENSMUSG00000050002	Idnk	idnK gluconokinase homolog (E. coli) [Source:MGI Symbol;Acc:MGI:1922981]	13	58305463	58312507	1	-2.27359	2.1115e-21	8.85893e-20
ENSMUSG00000050526	Mgat4f	MGAT4 family, member F [Source:MGI Symbol;Acc:MGI:3045320]	1	134313678	134318719	1	-2.27115	0.00823184	0.0270634
ENSMUSG00000080935	Got2-ps1	glutamatic-oxaloacetic transaminase 2, mitochondrial, pseudogene 1 [Source:MGI Symbol;Acc:MGI:104721]	5	138362522	138363814	-1	-2.27107	0.000166601	0.000865513
ENSMUSG00000014198	Zfp385c	zinc finger protein 385C [Source:MGI Symbol;Acc:MGI:3608347]	11	100518369	100583281	-1	-2.27106	0.000707284	0.00316725
ENSMUSG00000018604	Tbx3	T-box 3 [Source:MGI Symbol;Acc:MGI:98495]	5	119808734	119822789	1	-2.26931	7.4299e-23	3.48487e-21
ENSMUSG00000027568	Ntsr1	neurotensin receptor 1 [Source:MGI Symbol;Acc:MGI:97386]	2	180141769	180186773	1	-2.26906	0.000641963	0.00290813
ENSMUSG00000028926	Cdk14	cyclin-dependent kinase 14 [Source:MGI Symbol;Acc:MGI:894318]	5	4853391	5470312	-1	-2.26894	7.25747e-27	4.53866e-25
ENSMUSG00000039936	Pik3cd	phosphatidylinositol-4,5-bisphosphate 3-kinase catalytic subunit delta [Source:MGI Symbol;Acc:MGI:1098211]	4	149733625	149787028	-1	-2.26687	1.11253e-37	1.28633e-35
ENSMUSG00000019872	Smpdl3a	sphingomyelin phosphodiesterase, acid-like 3A [Source:MGI Symbol;Acc:MGI:1931437]	10	57670431	57687926	1	-2.26574	0.000870777	0.00381227
ENSMUSG00000029311	Hsd17b11	hydroxysteroid (17-beta) dehydrogenase 11 [Source:MGI Symbol;Acc:MGI:2149821]	5	104137628	104169785	-1	-2.2614	1.77644e-05	0.000113668
ENSMUSG00000082450	Mageb7-ps	MAGE family member B7, pseudogene [Source:MGI Symbol;Acc:MGI:2148171]	X	85441810	85442850	-1	-2.26041	2.3119e-11	3.58633e-10
ENSMUSG00000025196	Cpn1	carboxypeptidase N, polypeptide 1 [Source:MGI Symbol;Acc:MGI:2135874]	19	43944746	43974995	-1	-2.25696	1.69972e-06	1.31424e-05
ENSMUSG00000020641	Rsad2	radical S-adenosyl methionine domain containing 2 [Source:MGI Symbol;Acc:MGI:1929628]	12	26492745	26506451	-1	-2.25595	1.69471e-08	1.80325e-07
ENSMUSG00000066687	Zbtb16	zinc finger and BTB domain containing 16 [Source:MGI Symbol;Acc:MGI:103222]	9	48565597	48747522	-1	-2.25563	3.47925e-61	1.00278e-58
ENSMUSG00000115116	Gm46496	predicted gene, 46496 [Source:MGI Symbol;Acc:MGI:5826133]	15	5493656	5494397	1	-2.25483	0.00995476	0.0317922
ENSMUSG00000031628	Casp3	caspase 3 [Source:MGI Symbol;Acc:MGI:107739]	8	47070326	47092724	1	-2.25277	1.16126e-07	1.08831e-06
ENSMUSG00000032021	Crtam	cytotoxic and regulatory T cell molecule [Source:MGI Symbol;Acc:MGI:1859822]	9	40880987	40915924	-1	-2.24953	3.92802e-10	5.27814e-09
ENSMUSG00000074794	Arrdc3	arrestin domain containing 3 [Source:MGI Symbol;Acc:MGI:2145242]	13	81031503	81044161	1	-2.24458	4.50301e-61	1.27931e-58
ENSMUSG00000039908	Slc26a11	solute carrier family 26, member 11 [Source:MGI Symbol;Acc:MGI:2444589]	11	119246383	119271905	1	-2.24429	0.0106163	0.0335548
ENSMUSG00000071604	Fam189a2	family with sequence similarity 189, member A2 [Source:MGI Symbol;Acc:MGI:2685813]	19	23950114	24008383	-1	-2.24425	1.08085e-05	7.22272e-05
ENSMUSG00000104831	B020017C02Rik	RIKEN cDNA B020017C02 gene [Source:MGI Symbol;Acc:MGI:3588285]	3	54540302	54541989	-1	-2.24353	2.16082e-16	5.85452e-15
ENSMUSG00000023224	Serping1	serine (or cysteine) peptidase inhibitor, clade G, member 1 [Source:MGI Symbol;Acc:MGI:894696]	2	84595731	84605788	-1	-2.24348	2.44666e-08	2.53552e-07
ENSMUSG00000030770	Parva	parvin, alpha [Source:MGI Symbol;Acc:MGI:1931144]	7	112026712	112190899	1	-2.24011	9.44919e-10	1.20691e-08
ENSMUSG00000052384	Nrros	negative regulator of reactive oxygen species [Source:MGI Symbol;Acc:MGI:2445095]	16	31961603	31984412	-1	-2.23995	0.00247856	0.00954699
ENSMUSG00000053113	Socs3	suppressor of cytokine signaling 3 [Source:MGI Symbol;Acc:MGI:1201791]	11	117856905	117860873	-1	-2.23899	5.21606e-12	8.87355e-11
ENSMUSG00000023367	Tmem176a	transmembrane protein 176A [Source:MGI Symbol;Acc:MGI:1913308]	6	48817853	48824005	1	-2.23795	0.000591946	0.00269815
ENSMUSG00000017969	Ptgis	prostaglandin I2 (prostacyclin) synthase [Source:MGI Symbol;Acc:MGI:1097156]	2	167033725	167082524	-1	-2.23533	0.0100732	0.0321293
ENSMUSG00000038692	Hoxb4	homeobox B4 [Source:MGI Symbol;Acc:MGI:96185]	11	96209093	96212464	1	-2.23467	3.44175e-07	2.96817e-06
ENSMUSG00000057060	Slc35f3	solute carrier family 35, member F3 [Source:MGI Symbol;Acc:MGI:2444426]	8	126865734	127122717	1	-2.23394	7.12217e-09	8.02031e-08
ENSMUSG00000027514	Zbp1	Z-DNA binding protein 1 [Source:MGI Symbol;Acc:MGI:1927449]	2	173048405	173060716	-1	-2.23324	5.51409e-05	0.000319239
ENSMUSG00000063229	Ldha	lactate dehydrogenase A [Source:MGI Symbol;Acc:MGI:96759]	7	46490899	46505051	1	-2.23068	2.36631e-35	2.45098e-33
ENSMUSG00000003974	Grm3	glutamate receptor, metabotropic 3 [Source:MGI Symbol;Acc:MGI:1351340]	5	9535541	9775170	-1	-2.23034	0.00026355	0.00130802
ENSMUSG00000010021	Kif19a	kinesin family member 19A [Source:MGI Symbol;Acc:MGI:2447024]	11	114656214	114681565	1	-2.22942	4.78777e-09	5.50054e-08
ENSMUSG00000051727	Kctd14	potassium channel tetramerisation domain containing 14 [Source:MGI Symbol;Acc:MGI:1289222]	7	97100530	97108764	1	-2.22848	0.000212431	0.00107688
ENSMUSG00000022816	Fstl1	follistatin-like 1 [Source:MGI Symbol;Acc:MGI:102793]	16	37597235	37656876	1	-2.22498	1.48025e-24	7.70621e-23
ENSMUSG00000016206	H2-M3	histocompatibility 2, M region locus 3 [Source:MGI Symbol;Acc:MGI:95915]	17	37581111	37585375	1	-2.22462	5.00452e-10	6.64385e-09
ENSMUSG00000037605	Adgrl3	adhesion G protein-coupled receptor L3 [Source:MGI Symbol;Acc:MGI:2441950]	5	81167985	81972980	1	-2.22267	1.43791e-13	2.93289e-12
ENSMUSG00000033460	Armcx1	armadillo repeat containing, X-linked 1 [Source:MGI Symbol;Acc:MGI:1925498]	X	133618712	133622666	1	-2.21993	3.32995e-08	3.38389e-07
ENSMUSG00000053522	Lgals7	lectin, galactose binding, soluble 7 [Source:MGI Symbol;Acc:MGI:1316742]	7	28563278	28565709	1	-2.21975	0.00033082	0.00160268
ENSMUSG00000038235	F11r	F11 receptor [Source:MGI Symbol;Acc:MGI:1321398]	1	171265103	171292171	1	-2.21969	5.69607e-59	1.53078e-56
ENSMUSG00000022286	Grhl2	grainyhead like transcription factor 2 [Source:MGI Symbol;Acc:MGI:2182543]	15	37233280	37363813	1	-2.21547	1.31464e-15	3.32201e-14
ENSMUSG00000030341	Tnfrsf1a	tumor necrosis factor receptor superfamily, member 1a [Source:MGI Symbol;Acc:MGI:1314884]	6	125326325	125339447	1	-2.21497	3.28985e-11	5.01727e-10
ENSMUSG00000022906	Parp9	poly (ADP-ribose) polymerase family, member 9 [Source:MGI Symbol;Acc:MGI:1933117]	16	35758840	35792975	1	-2.21491	5.7345e-19	1.95948e-17
ENSMUSG00000022885	St6gal1	beta galactoside alpha 2,6 sialyltransferase 1 [Source:MGI Symbol;Acc:MGI:108470]	16	23043490	23179100	1	-2.21467	5.29028e-08	5.22382e-07
ENSMUSG00000059839	Zfp874b	zinc finger protein 874b [Source:MGI Symbol;Acc:MGI:3040702]	13	67619632	67632377	-1	-2.21458	3.18081e-05	0.000193683
ENSMUSG00000024308	Tapbp	TAP binding protein [Source:MGI Symbol;Acc:MGI:1201689]	17	34134873	34148266	1	-2.21408	5.45883e-57	1.37417e-54
ENSMUSG00000034324	Tmem132c	transmembrane protein 132C [Source:MGI Symbol;Acc:MGI:2443061]	5	127318872	127642857	1	-2.21336	4.72945e-27	2.98586e-25
ENSMUSG00000031665	Sall1	spalt like transcription factor 1 [Source:MGI Symbol;Acc:MGI:1889585]	8	89753863	89770790	-1	-2.21205	3.25326e-31	2.74142e-29
ENSMUSG00000034105	Meak7	MTOR associated protein , eak-7 homolog [Source:MGI Symbol;Acc:MGI:1921597]	8	120486815	120505155	-1	-2.21137	2.78537e-17	8.23069e-16
ENSMUSG00000018507	Trpv2	transient receptor potential cation channel, subfamily V, member 2 [Source:MGI Symbol;Acc:MGI:1341836]	11	62465312	62491341	1	-2.21134	0.00106712	0.00455925
ENSMUSG00000019944	Rhobtb1	Rho-related BTB domain containing 1 [Source:MGI Symbol;Acc:MGI:1916538]	10	68987264	69127621	1	-2.21131	6.2481e-14	1.33543e-12
ENSMUSG00000025915	Sgk3	serum/glucocorticoid regulated kinase 3 [Source:MGI Symbol;Acc:MGI:2182368]	1	9868332	9971070	1	-2.20986	1.59027e-43	2.41418e-41
ENSMUSG00000102752	Gm7694	predicted gene 7694 [Source:MGI Symbol;Acc:MGI:3649135]	1	170125768	170133901	-1	-2.20899	3.50035e-15	8.448e-14
ENSMUSG00000036534	Slc38a7	solute carrier family 38, member 7 [Source:MGI Symbol;Acc:MGI:2679005]	8	96562548	96580167	-1	-2.20776	1.28556e-21	5.47451e-20
ENSMUSG00000000094	Tbx4	T-box 4 [Source:MGI Symbol;Acc:MGI:102556]	11	85777248	85806923	1	-2.20605	5.86165e-05	0.000336927
ENSMUSG00000033871	Ppargc1b	peroxisome proliferative activated receptor, gamma, coactivator 1 beta [Source:MGI Symbol;Acc:MGI:2444934]	18	61431207	61533502	-1	-2.20369	0.000939389	0.00407096
ENSMUSG00000036570	Fxyd1	FXYD domain-containing ion transport regulator 1 [Source:MGI Symbol;Acc:MGI:1889273]	7	30751103	30756624	-1	-2.20082	0.00168969	0.00684375
ENSMUSG00000095253	Zfp799	zinc finger protein 799 [Source:MGI Symbol;Acc:MGI:2443934]	17	33034423	33049235	-1	-2.19701	1.92378e-07	1.73114e-06
ENSMUSG00000091971	Hspa1a	heat shock protein 1A [Source:MGI Symbol;Acc:MGI:96244]	17	35188166	35191132	-1	-2.19422	2.94307e-08	3.02162e-07
ENSMUSG00000041488	Stx3	syntaxin 3 [Source:MGI Symbol;Acc:MGI:103077]	19	11752482	11796767	-1	-2.19337	8.83088e-31	7.19753e-29
ENSMUSG00000021880	Rnase6	ribonuclease, RNase A family, 6 [Source:MGI Symbol;Acc:MGI:1925666]	14	51361365	51369644	1	-2.19257	0.00394586	0.0143144
ENSMUSG00000003849	Nqo1	NAD(P)H dehydrogenase, quinone 1 [Source:MGI Symbol;Acc:MGI:103187]	8	108114857	108129838	-1	-2.19253	0.00394286	0.0143061
ENSMUSG00000020905	Usp43	ubiquitin specific peptidase 43 [Source:MGI Symbol;Acc:MGI:2444541]	11	67745349	67812979	-1	-2.19204	1.69606e-11	2.68334e-10
ENSMUSG00000009681	Bcr	BCR activator of RhoGEF and GTPase [Source:MGI Symbol;Acc:MGI:88141]	10	74896424	75020753	1	-2.19156	4.14424e-37	4.68276e-35
ENSMUSG00000031196	F8	coagulation factor VIII [Source:MGI Symbol;Acc:MGI:88383]	X	74216321	74426221	-1	-2.18758	9.65941e-05	0.000528173
ENSMUSG00000021474	Sfxn1	sideroflexin 1 [Source:MGI Symbol;Acc:MGI:2137677]	13	54225888	54262361	1	-2.18513	1.37397e-05	9.00007e-05
ENSMUSG00000048186	Bend7	BEN domain containing 7 [Source:MGI Symbol;Acc:MGI:2443100]	2	4722642	4806953	1	-2.18421	9.96193e-09	1.09758e-07
ENSMUSG00000028469	Npr2	natriuretic peptide receptor 2 [Source:MGI Symbol;Acc:MGI:97372]	4	43631935	43651244	1	-2.18415	8.27359e-07	6.73228e-06
ENSMUSG00000046152	Fut10	fucosyltransferase 10 [Source:MGI Symbol;Acc:MGI:2384748]	8	31677359	31751766	1	-2.18336	4.58883e-31	3.83437e-29
ENSMUSG00000026198	Abcb6	ATP-binding cassette, sub-family B (MDR/TAP), member 6 [Source:MGI Symbol;Acc:MGI:1921354]	1	75148361	75157036	-1	-2.18268	0.000481018	0.00223976
ENSMUSG00000060802	B2m	beta-2 microglobulin [Source:MGI Symbol;Acc:MGI:88127]	2	121978167	121983564	1	-2.17831	2.10892e-20	8.32146e-19
ENSMUSG00000066647	Gm5113	predicted gene 5113 [Source:MGI Symbol;Acc:MGI:3644651]	7	29869300	29881749	1	-2.17813	1.05717e-11	1.7261e-10
ENSMUSG00000079966	Gm14058	predicted gene 14058 [Source:MGI Symbol;Acc:MGI:3649507]	2	122045101	122045835	-1	-2.17659	0.00321453	0.0120029
ENSMUSG00000034435	Tmem30b	transmembrane protein 30B [Source:MGI Symbol;Acc:MGI:2442082]	12	73590176	73593166	-1	-2.1754	5.99799e-09	6.80445e-08
ENSMUSG00000008035	Mid1ip1	Mid1 interacting protein 1 (gastrulation specific G12-like (zebrafish)) [Source:MGI Symbol;Acc:MGI:1915291]	X	10581252	10585929	1	-2.17473	4.77758e-10	6.3553e-09
ENSMUSG00000040913	Fbxw4	F-box and WD-40 domain protein 4 [Source:MGI Symbol;Acc:MGI:1354698]	19	45566693	45648751	-1	-2.17425	0.000175394	0.000904579
ENSMUSG00000002881	Nab1	Ngfi-A binding protein 1 [Source:MGI Symbol;Acc:MGI:107564]	1	52496453	52539838	-1	-2.16998	3.14689e-28	2.14323e-26
ENSMUSG00000034083	Ccdc174	coiled-coil domain containing 174 [Source:MGI Symbol;Acc:MGI:2444652]	6	91855034	91876824	1	-2.16787	3.98929e-26	2.3753e-24
ENSMUSG00000021340	Gpld1	glycosylphosphatidylinositol specific phospholipase D1 [Source:MGI Symbol;Acc:MGI:106604]	13	25127135	25176484	1	-2.16762	2.2162e-05	0.000139033
ENSMUSG00000058806	Col13a1	collagen, type XIII, alpha 1 [Source:MGI Symbol;Acc:MGI:1277201]	10	61674015	61814887	-1	-2.16653	2.00596e-09	2.44141e-08
ENSMUSG00000029361	Nos1	nitric oxide synthase 1, neuronal [Source:MGI Symbol;Acc:MGI:97360]	5	117919097	118096905	1	-2.16485	1.22554e-23	6.03276e-22
ENSMUSG00000020214	Glipr1l2	GLI pathogenesis-related 1 like 2 [Source:MGI Symbol;Acc:MGI:1914787]	10	111919259	111944003	1	-2.16205	0.00337834	0.0125205
ENSMUSG00000112540	Gm47461	predicted gene, 47461 [Source:MGI Symbol;Acc:MGI:6096425]	10	118854251	118857575	-1	-2.16194	5.62865e-09	6.40005e-08
ENSMUSG00000036880	Acaa2	acetyl-Coenzyme A acyltransferase 2 (mitochondrial 3-oxoacyl-Coenzyme A thiolase) [Source:MGI Symbol;Acc:MGI:1098623]	18	74912268	74939279	1	-2.15962	7.2855e-30	5.63761e-28
ENSMUSG00000030523	Trpm1	transient receptor potential cation channel, subfamily M, member 1 [Source:MGI Symbol;Acc:MGI:1330305]	7	63803583	63919523	1	-2.15738	0.000985494	0.00425327
ENSMUSG00000029821	Gsdme	gasdermin E [Source:MGI Symbol;Acc:MGI:1889850]	6	50165868	50240842	-1	-2.15616	8.19088e-11	1.19774e-09
ENSMUSG00000037762	Slc16a9	solute carrier family 16 (monocarboxylic acid transporters), member 9 [Source:MGI Symbol;Acc:MGI:1914109]	10	70080930	70121798	1	-2.15451	0.0163259	0.0484441
ENSMUSG00000112908	Gm7392	predicted gene 7392 [Source:MGI Symbol;Acc:MGI:3648358]	12	47859688	47860032	1	-2.15357	0.00203678	0.00804159
ENSMUSG00000005681	Apoa2	apolipoprotein A-II [Source:MGI Symbol;Acc:MGI:88050]	1	171052623	171053948	1	-2.15259	0.00326539	0.0121608
ENSMUSG00000018973	Hoxb1	homeobox B1 [Source:MGI Symbol;Acc:MGI:96182]	11	96256578	96259082	1	-2.15191	0.0138301	0.0420872
ENSMUSG00000048874	Phf3	PHD finger protein 3 [Source:MGI Symbol;Acc:MGI:2446126]	1	30841420	30913002	-1	-2.15053	4.85885e-39	6.11569e-37
ENSMUSG00000072294	Klf12	Kruppel-like factor 12 [Source:MGI Symbol;Acc:MGI:1333796]	14	100108068	100522115	-1	-2.14912	0.0124811	0.0385662
ENSMUSG00000019947	Arid5b	AT rich interactive domain 5B (MRF1-like) [Source:MGI Symbol;Acc:MGI:2175912]	10	67928350	68114570	-1	-2.14288	1.24481e-06	9.8706e-06
ENSMUSG00000116295	Gm32885	predicted gene, 32885 [Source:MGI Symbol;Acc:MGI:5592044]	15	97054910	97065125	-1	-2.14061	1.29739e-08	1.403e-07
ENSMUSG00000031840	Rab3a	RAB3A, member RAS oncogene family [Source:MGI Symbol;Acc:MGI:97843]	8	71207328	71211323	1	-2.13819	7.09185e-24	3.54361e-22
ENSMUSG00000037621	Atoh8	atonal bHLH transcription factor 8 [Source:MGI Symbol;Acc:MGI:1918343]	6	72183161	72212561	-1	-2.13813	1.94521e-29	1.43275e-27
ENSMUSG00000004347	Pde1c	phosphodiesterase 1C [Source:MGI Symbol;Acc:MGI:108413]	6	56046789	56629472	-1	-2.13549	4.16147e-11	6.2887e-10
ENSMUSG00000046844	Vat1l	vesicle amine transport protein 1 like [Source:MGI Symbol;Acc:MGI:2142534]	8	114932352	115100811	1	-2.13371	3.60616e-12	6.27984e-11
ENSMUSG00000071984	Fndc1	fibronectin type III domain containing 1 [Source:MGI Symbol;Acc:MGI:1915905]	17	7957401	8046134	-1	-2.12897	0.000501636	0.00232487
ENSMUSG00000046613	Vwa5b2	von Willebrand factor A domain containing 5B2 [Source:MGI Symbol;Acc:MGI:2681859]	16	20408221	20424127	1	-2.12894	7.57798e-06	5.24185e-05
ENSMUSG00000039067	Psmd7	proteasome (prosome, macropain) 26S subunit, non-ATPase, 7 [Source:MGI Symbol;Acc:MGI:1351511]	8	108307013	108315096	-1	-2.12682	4.89413e-61	1.37084e-58
ENSMUSG00000021108	Prkch	protein kinase C, eta [Source:MGI Symbol;Acc:MGI:97600]	12	73631570	73824959	1	-2.12328	6.71569e-16	1.739e-14
ENSMUSG00000051346	Spryd4	SPRY domain containing 4 [Source:MGI Symbol;Acc:MGI:1913951]	10	128045777	128047676	-1	-2.12298	1.76887e-07	1.60335e-06
ENSMUSG00000031672	Got2	glutamatic-oxaloacetic transaminase 2, mitochondrial [Source:MGI Symbol;Acc:MGI:95792]	8	96590762	96615175	-1	-2.12252	2.13849e-42	3.10425e-40
ENSMUSG00000031118	Magea14	MAGE family member A14 [Source:MGI Symbol;Acc:MGI:1921529]	X	51057572	51061649	-1	-2.1214	1.77189e-05	0.00011345
ENSMUSG00000031897	Psmb10	proteasome (prosome, macropain) subunit, beta type 10 [Source:MGI Symbol;Acc:MGI:1096380]	8	106662367	106665076	-1	-2.12109	7.10693e-38	8.26523e-36
ENSMUSG00000020218	Wif1	Wnt inhibitory factor 1 [Source:MGI Symbol;Acc:MGI:1344332]	10	120869865	120936555	1	-2.11761	0.00123529	0.00519261
ENSMUSG00000032733	Snx33	sorting nexin 33 [Source:MGI Symbol;Acc:MGI:2443239]	9	56824477	56835655	-1	-2.116	6.1542e-37	6.91461e-35
ENSMUSG00000032436	Cmtm7	CKLF-like MARVEL transmembrane domain containing 7 [Source:MGI Symbol;Acc:MGI:2447166]	9	114585904	114610924	-1	-2.11594	1.70107e-09	2.09598e-08
ENSMUSG00000107709	9430018G01Rik	RIKEN cDNA 9430018G01 gene [Source:MGI Symbol;Acc:MGI:2442776]	6	43444913	43451252	1	-2.11431	8.68128e-07	7.0381e-06
ENSMUSG00000040268	Plekha1	pleckstrin homology domain containing, family A (phosphoinositide binding specific) member 1 [Source:MGI Symbol;Acc:MGI:2442213]	7	130467486	130515042	1	-2.11416	3.62063e-32	3.38045e-30
ENSMUSG00000002602	Axl	AXL receptor tyrosine kinase [Source:MGI Symbol;Acc:MGI:1347244]	7	25456698	25488130	-1	-2.11414	9.96541e-12	1.63113e-10
ENSMUSG00000034532	Fbxo16	F-box protein 16 [Source:MGI Symbol;Acc:MGI:1354706]	14	65504067	65561422	1	-2.11389	7.34081e-14	1.55802e-12
ENSMUSG00000002475	Abhd3	abhydrolase domain containing 3 [Source:MGI Symbol;Acc:MGI:2147183]	18	10642092	10706771	-1	-2.11228	3.74363e-07	3.20489e-06
ENSMUSG00000060579	Fhit	fragile histidine triad gene [Source:MGI Symbol;Acc:MGI:1277947]	14	11307738	12919681	1	-2.11081	0.000246129	0.00123015
ENSMUSG00000048924	Ccdc125	coiled-coil domain containing 125 [Source:MGI Symbol;Acc:MGI:1923291]	13	100806225	100833748	1	-2.10971	0.000310001	0.00151012
ENSMUSG00000005897	Nr2c1	nuclear receptor subfamily 2, group C, member 1 [Source:MGI Symbol;Acc:MGI:1352465]	10	93983885	94033073	1	-2.10719	1.5835e-08	1.68944e-07
ENSMUSG00000021196	Pfkp	phosphofructokinase, platelet [Source:MGI Symbol;Acc:MGI:1891833]	13	6629804	6698813	-1	-2.10718	6.75439e-20	2.52965e-18
ENSMUSG00000044231	Nhlrc1	NHL repeat containing 1 [Source:MGI Symbol;Acc:MGI:2145264]	13	47166033	47168326	-1	-2.10626	2.27933e-12	4.04362e-11
ENSMUSG00000072875	Gpr27	G protein-coupled receptor 27 [Source:MGI Symbol;Acc:MGI:1202299]	6	99669640	99672027	1	-2.10483	1.26286e-08	1.37087e-07
ENSMUSG00000036158	Prickle1	prickle planar cell polarity protein 1 [Source:MGI Symbol;Acc:MGI:1916034]	15	93396995	93493772	-1	-2.10401	1.17516e-22	5.3725e-21
ENSMUSG00000028173	Wls	wntless WNT ligand secretion mediator [Source:MGI Symbol;Acc:MGI:1915401]	3	159545309	159644300	1	-2.10336	0.00427732	0.0153738
ENSMUSG00000053414	Hunk	hormonally upregulated Neu-associated kinase [Source:MGI Symbol;Acc:MGI:1347352]	16	90182901	90296441	1	-2.10286	7.39605e-15	1.73844e-13
ENSMUSG00000042742	Bmt2	base methyltransferase of 25S rRNA 2 [Source:MGI Symbol;Acc:MGI:2141466]	6	13625672	13677965	-1	-2.10216	7.79126e-12	1.29336e-10
ENSMUSG00000070777	Ceacam20	carcinoembryonic antigen-related cell adhesion molecule 20 [Source:MGI Symbol;Acc:MGI:1918851]	7	19699337	19725029	1	-2.09879	0.00551577	0.0192072
ENSMUSG00000032715	Trib3	tribbles pseudokinase 3 [Source:MGI Symbol;Acc:MGI:1345675]	2	152179342	152185952	-1	-2.09284	6.85969e-22	2.97208e-20
ENSMUSG00000032816	Igdcc4	immunoglobulin superfamily, DCC subclass, member 4 [Source:MGI Symbol;Acc:MGI:1858497]	9	65008768	65045222	1	-2.09272	0.000100317	0.000546724
ENSMUSG00000034958	Atcay	ataxia, cerebellar, Cayman type [Source:MGI Symbol;Acc:MGI:2448730]	10	81040342	81066667	-1	-2.08985	4.47981e-11	6.75948e-10
ENSMUSG00000027272	Ubr1	ubiquitin protein ligase E3 component n-recognin 1 [Source:MGI Symbol;Acc:MGI:1277977]	2	120690750	120801196	-1	-2.0891	0.0147301	0.0444183
ENSMUSG00000006445	Epha2	Eph receptor A2 [Source:MGI Symbol;Acc:MGI:95278]	4	141028551	141056695	1	-2.08908	6.59629e-23	3.10854e-21
ENSMUSG00000032537	Ephb1	Eph receptor B1 [Source:MGI Symbol;Acc:MGI:1096337]	9	101799327	102231892	-1	-2.0883	2.51019e-11	3.8788e-10
ENSMUSG00000081534	Slc48a1	solute carrier family 48 (heme transporter), member 1 [Source:MGI Symbol;Acc:MGI:1914989]	15	97676401	97690573	1	-2.08798	1.23524e-06	9.80651e-06
ENSMUSG00000030161	Gabarapl1	gamma-aminobutyric acid (GABA) A receptor-associated protein-like 1 [Source:MGI Symbol;Acc:MGI:1914980]	6	129510123	129519309	1	-2.08292	1.54986e-34	1.56458e-32
ENSMUSG00000030111	A2m	alpha-2-macroglobulin [Source:MGI Symbol;Acc:MGI:2449119]	6	121612335	121656186	1	-2.08214	0.000975851	0.00421794
ENSMUSG00000021469	Msx2	msh homeobox 2 [Source:MGI Symbol;Acc:MGI:97169]	13	53620920	53627110	-1	-2.0798	0.000142895	0.000754782
ENSMUSG00000086978	4933435F18Rik	RIKEN cDNA 4933435F18 gene [Source:MGI Symbol;Acc:MGI:1918570]	4	124220101	124226301	-1	-2.0773	0.000660649	0.00298124
ENSMUSG00000026874	Hc	hemolytic complement [Source:MGI Symbol;Acc:MGI:96031]	2	34873343	34951450	-1	-2.07393	0.00607958	0.0208528
ENSMUSG00000029178	Klf3	Kruppel-like factor 3 (basic) [Source:MGI Symbol;Acc:MGI:1342773]	5	64960731	64990244	1	-2.07113	1.76196e-11	2.77655e-10
ENSMUSG00000020721	Helz	helicase with zinc finger domain [Source:MGI Symbol;Acc:MGI:1925705]	11	107438756	107584652	1	-2.07072	1.02548e-50	2.03937e-48
ENSMUSG00000066842	Hmcn1	hemicentin 1 [Source:MGI Symbol;Acc:MGI:2685047]	1	150438275	150869186	-1	-2.06423	0.000165696	0.000861266
ENSMUSG00000028413	B4galt1	UDP-Gal:betaGlcNAc beta 1,4- galactosyltransferase, polypeptide 1 [Source:MGI Symbol;Acc:MGI:95705]	4	40804602	40854005	-1	-2.06368	8.36699e-32	7.63277e-30
ENSMUSG00000021070	Bdkrb2	bradykinin receptor, beta 2 [Source:MGI Symbol;Acc:MGI:102845]	12	105529485	105561496	1	-2.06316	2.93899e-06	2.18251e-05
ENSMUSG00000018919	Tm4sf5	transmembrane 4 superfamily member 5 [Source:MGI Symbol;Acc:MGI:1922854]	11	70396070	70402004	1	-2.06244	8.8031e-07	7.12814e-06
ENSMUSG00000039238	Zfp750	zinc finger protein 750 [Source:MGI Symbol;Acc:MGI:2442210]	11	121401804	121410159	-1	-2.06098	0.00306785	0.0115201
ENSMUSG00000060803	Gstp1	glutathione S-transferase, pi 1 [Source:MGI Symbol;Acc:MGI:95865]	19	4085407	4087985	-1	-2.06026	6.02472e-12	1.01796e-10
ENSMUSG00000038366	Lasp1	LIM and SH3 protein 1 [Source:MGI Symbol;Acc:MGI:109656]	11	97689826	97729590	1	-2.05801	5.5121e-45	9.21169e-43
ENSMUSG00000004631	Sgce	sarcoglycan, epsilon [Source:MGI Symbol;Acc:MGI:1329042]	6	4674350	4747207	-1	-2.05657	0.00193624	0.00770118
ENSMUSG00000032380	Dapk2	death-associated protein kinase 2 [Source:MGI Symbol;Acc:MGI:1341297]	9	66065505	66179524	1	-2.05615	6.59135e-29	4.66485e-27
ENSMUSG00000045877	4933415A04Rik	RIKEN cDNA 4933415A04 gene [Source:MGI Symbol;Acc:MGI:1922977]	11	43477867	43479875	1	-2.05512	4.53082e-09	5.22042e-08
ENSMUSG00000055385	Rnf212	ring finger protein 212 [Source:MGI Symbol;Acc:MGI:3645767]	5	108877156	108922848	-1	-2.05386	1.95054e-12	3.48835e-11
ENSMUSG00000046192	Iqub	IQ motif and ubiquitin domain containing [Source:MGI Symbol;Acc:MGI:3041159]	6	24444864	24515066	-1	-2.0532	0.00200007	0.00791708
ENSMUSG00000040829	Zmynd15	zinc finger, MYND-type containing 15 [Source:MGI Symbol;Acc:MGI:3603821]	11	70350259	70357028	1	-2.0517	1.22099e-06	9.70106e-06
ENSMUSG00000078502	Zfp268	zinc finger protein 268 [Source:MGI Symbol;Acc:MGI:3651014]	4	145311736	145351915	1	-2.04837	3.55084e-06	2.5952e-05
ENSMUSG00000063873	Slc24a3	solute carrier family 24 (sodium/potassium/calcium exchanger), member 3 [Source:MGI Symbol;Acc:MGI:2137513]	2	145009674	145484086	1	-2.04645	7.10809e-07	5.8441e-06
ENSMUSG00000061130	Ppm1b	protein phosphatase 1B, magnesium dependent, beta isoform [Source:MGI Symbol;Acc:MGI:101841]	17	85264169	85331419	1	-2.04554	1.2415e-27	8.0685e-26
ENSMUSG00000021814	Anxa7	annexin A7 [Source:MGI Symbol;Acc:MGI:88031]	14	20505328	20530201	-1	-2.04554	4.15345e-51	8.60413e-49
ENSMUSG00000022871	Fetub	fetuin beta [Source:MGI Symbol;Acc:MGI:1890221]	16	22737084	22758528	1	-2.04548	5.37926e-07	4.5081e-06
ENSMUSG00000014164	Klhl3	kelch-like 3 [Source:MGI Symbol;Acc:MGI:2445185]	13	58148042	58261406	-1	-2.04511	1.12588e-05	7.48844e-05
ENSMUSG00000036306	Lzts1	leucine zipper, putative tumor suppressor 1 [Source:MGI Symbol;Acc:MGI:2684762]	8	69585321	69636877	-1	-2.04388	2.21174e-15	5.44368e-14
ENSMUSG00000042121	Ssh1	slingshot protein phosphatase 1 [Source:MGI Symbol;Acc:MGI:2686240]	5	114075155	114131955	-1	-2.04313	5.749e-31	4.76377e-29
ENSMUSG00000029279	Brdt	bromodomain, testis-specific [Source:MGI Symbol;Acc:MGI:1891374]	5	107479025	107534924	1	-2.04233	2.01179e-31	1.74709e-29
ENSMUSG00000004633	Chn2	chimerin 2 [Source:MGI Symbol;Acc:MGI:1917243]	6	54016539	54278795	1	-2.04055	1.38801e-13	2.83986e-12
ENSMUSG00000036966	Spryd3	SPRY domain containing 3 [Source:MGI Symbol;Acc:MGI:2446175]	15	102024963	102044669	-1	-2.0394	9.14767e-32	8.30683e-30
ENSMUSG00000030228	Pik3c2g	phosphatidylinositol-4-phosphate 3-kinase catalytic subunit type 2 gamma [Source:MGI Symbol;Acc:MGI:1203730]	6	139564219	139915010	1	-2.03229	0.00353002	0.0130123
ENSMUSG00000001942	Siae	sialic acid acetylesterase [Source:MGI Symbol;Acc:MGI:104803]	9	37466994	37560951	1	-2.03007	3.96418e-40	5.18656e-38
ENSMUSG00000086171	Pcsk2os1	proprotein convertase subtilisin/kexin type 2, opposite strand 1 [Source:MGI Symbol;Acc:MGI:3605632]	2	143377396	143389757	-1	-2.02514	0.0061364	0.0210187
ENSMUSG00000045382	Cxcr4	chemokine (C-X-C motif) receptor 4 [Source:MGI Symbol;Acc:MGI:109563]	1	128515936	128520030	-1	-2.02443	2.98017e-08	3.05341e-07
ENSMUSG00000036596	Cpz	carboxypeptidase Z [Source:MGI Symbol;Acc:MGI:88487]	5	35659562	35683042	-1	-2.02161	2.07127e-09	2.51627e-08
ENSMUSG00000019489	Cd70	CD70 antigen [Source:MGI Symbol;Acc:MGI:1195273]	17	57452997	57456777	-1	-2.02079	0.00368904	0.0135233
ENSMUSG00000020828	Pld2	phospholipase D2 [Source:MGI Symbol;Acc:MGI:892877]	11	70430890	70448936	1	-2.0159	6.60522e-13	1.2451e-11
ENSMUSG00000078853	Igtp	interferon gamma induced GTPase [Source:MGI Symbol;Acc:MGI:107729]	11	58090382	58098417	1	-2.01311	7.99959e-17	2.25657e-15
ENSMUSG00000060715	1700019A02Rik	RIKEN cDNA 1700019A02 gene [Source:MGI Symbol;Acc:MGI:1916647]	1	53197736	53226795	-1	-2.01121	0.00985196	0.0315196
ENSMUSG00000054074	Skida1	SKI/DACH domain containing 1 [Source:MGI Symbol;Acc:MGI:1919918]	2	18045487	18053862	-1	-2.01008	7.38539e-06	5.12289e-05
ENSMUSG00000075324	Fign	fidgetin [Source:MGI Symbol;Acc:MGI:1890647]	2	63801851	63928382	-1	-2.00886	0.00992774	0.0317365
ENSMUSG00000036606	Plxnb2	plexin B2 [Source:MGI Symbol;Acc:MGI:2154239]	15	89039752	89064991	-1	-2.00678	3.46657e-17	1.00937e-15
ENSMUSG00000026778	Prkcq	protein kinase C, theta [Source:MGI Symbol;Acc:MGI:97601]	2	11176919	11306033	1	-2.00571	4.2777e-20	1.64229e-18
ENSMUSG00000033740	St18	suppression of tumorigenicity 18 [Source:MGI Symbol;Acc:MGI:2446700]	1	6557455	6931164	1	-2.00386	0.00177671	0.00715058
ENSMUSG00000087084	Gm13016	predicted gene 13016 [Source:MGI Symbol;Acc:MGI:3650527]	4	140107941	140112885	1	-2.00211	0.0157152	0.0469049
ENSMUSG00000027935	Rab13	RAB13, member RAS oncogene family [Source:MGI Symbol;Acc:MGI:1927232]	3	90121002	90133692	1	-1.99424	2.00803e-07	1.80044e-06
ENSMUSG00000031380	Vegfd	vascular endothelial growth factor D [Source:MGI Symbol;Acc:MGI:108037]	X	163156374	163185646	1	-1.9938	0.00301812	0.0113655
ENSMUSG00000015085	Entpd2	ectonucleoside triphosphate diphosphohydrolase 2 [Source:MGI Symbol;Acc:MGI:1096863]	2	25285886	25291333	1	-1.99289	1.51165e-08	1.61886e-07
ENSMUSG00000034786	Gpsm3	G-protein signalling modulator 3 (AGS3-like, C. elegans) [Source:MGI Symbol;Acc:MGI:2146785]	17	34808780	34810728	1	-1.99164	3.91637e-19	1.3688e-17
ENSMUSG00000117852	4930471G03Rik	RIKEN cDNA 4930471G03 gene [Source:MGI Symbol;Acc:MGI:1922216]	18	36238704	36243030	1	-1.99103	0.0121399	0.037623
ENSMUSG00000034842	Art3	ADP-ribosyltransferase 3 [Source:MGI Symbol;Acc:MGI:1202729]	5	92479686	92562487	1	-1.98831	0.0107749	0.0339966
ENSMUSG00000085081	Rptoros	regulatory associated protein of MTOR, complex 1, opposite strand [Source:MGI Symbol;Acc:MGI:2442055]	11	119711638	119725191	-1	-1.98775	0.00643129	0.021893
ENSMUSG00000086540	Scml1	Scm polycomb group protein like 1 [Source:MGI Symbol;Acc:MGI:2684893]	X	160597686	160615172	-1	-1.98704	0.000376456	0.00179793
ENSMUSG00000035944	Ttc38	tetratricopeptide repeat domain 38 [Source:MGI Symbol;Acc:MGI:2146198]	15	85716507	85743023	1	-1.98496	5.95381e-20	2.24249e-18
ENSMUSG00000091490	Triml2	tripartite motif family-like 2 [Source:MGI Symbol;Acc:MGI:3642989]	8	43633578	43646918	1	-1.98487	0.000748524	0.00332974
ENSMUSG00000070056	Mfhas1	malignant fibrous histiocytoma amplified sequence 1 [Source:MGI Symbol;Acc:MGI:1098644]	8	36054952	36146603	1	-1.98211	5.34826e-08	5.27061e-07
ENSMUSG00000024302	Dtna	dystrobrevin alpha [Source:MGI Symbol;Acc:MGI:106039]	18	23548192	23792772	1	-1.9752	1.94697e-30	1.55499e-28
ENSMUSG00000030096	Slc6a6	solute carrier family 6 (neurotransmitter transporter, taurine), member 6 [Source:MGI Symbol;Acc:MGI:98488]	6	91661034	91736047	1	-1.97497	1.7571e-25	9.81556e-24
ENSMUSG00000025277	Abhd6	abhydrolase domain containing 6 [Source:MGI Symbol;Acc:MGI:1913332]	14	14413010	14466871	-1	-1.97342	1.15347e-11	1.87411e-10
ENSMUSG00000003354	Ccdc65	coiled-coil domain containing 65 [Source:MGI Symbol;Acc:MGI:2146001]	15	98606088	98621217	1	-1.97297	2.33826e-07	2.06855e-06
ENSMUSG00000022464	Slc38a4	solute carrier family 38, member 4 [Source:MGI Symbol;Acc:MGI:1916604]	15	96892701	96953837	-1	-1.97279	6.26593e-08	6.12337e-07
ENSMUSG00000025202	Scd3	stearoyl-coenzyme A desaturase 3 [Source:MGI Symbol;Acc:MGI:1353437]	19	44191708	44232455	1	-1.96752	5.47723e-10	7.2424e-09
ENSMUSG00000044707	Ccnjl	cyclin J-like [Source:MGI Symbol;Acc:MGI:2685723]	11	43419611	43477824	1	-1.96626	9.15519e-27	5.65433e-25
ENSMUSG00000023987	Pgc	progastricsin (pepsinogen C) [Source:MGI Symbol;Acc:MGI:98909]	17	48037767	48045407	1	-1.96267	0.00222254	0.00867511
ENSMUSG00000079465	Col4a3	collagen, type IV, alpha 3 [Source:MGI Symbol;Acc:MGI:104688]	1	82564642	82699780	1	-1.96206	0.0164045	0.0485686
ENSMUSG00000019997	Ccn2	cellular communication network factor 2 [Source:MGI Symbol;Acc:MGI:95537]	10	24471340	24474581	1	-1.96102	0.0114388	0.0357005
ENSMUSG00000032698	Lmo2	LIM domain only 2 [Source:MGI Symbol;Acc:MGI:102811]	2	103788331	103812223	1	-1.95978	4.99993e-05	0.000292022
ENSMUSG00000053510	Nrd1	nardilysin, N-arginine dibasic convertase, NRD convertase 1 [Source:MGI Symbol;Acc:MGI:1201386]	4	108857852	108918974	1	-1.95923	1.7674e-35	1.84991e-33
ENSMUSG00000048285	Frmd6	FERM domain containing 6 [Source:MGI Symbol;Acc:MGI:2442579]	12	70872288	70949008	1	-1.95861	3.99788e-31	3.35467e-29
ENSMUSG00000000416	Cttnbp2	cortactin binding protein 2 [Source:MGI Symbol;Acc:MGI:1353467]	6	18366477	18514842	-1	-1.95856	0.00935886	0.0301311
ENSMUSG00000062960	Kdr	kinase insert domain protein receptor [Source:MGI Symbol;Acc:MGI:96683]	5	76093487	76139118	-1	-1.95829	0.000146568	0.000772411
ENSMUSG00000032020	Ubash3b	ubiquitin associated and SH3 domain containing, B [Source:MGI Symbol;Acc:MGI:1920078]	9	40922394	41072993	-1	-1.95635	8.88529e-11	1.29452e-09
ENSMUSG00000070808	Bicra	BRD4 interacting chromatin remodeling complex associated protein [Source:MGI Symbol;Acc:MGI:2154263]	7	15704597	15781846	-1	-1.95364	1.81425e-13	3.65181e-12
ENSMUSG00000020363	Gfpt2	glutamine fructose-6-phosphate transaminase 2 [Source:MGI Symbol;Acc:MGI:1338883]	11	49685005	49729440	1	-1.95069	6.05728e-12	1.02259e-10
ENSMUSG00000020020	Usp44	ubiquitin specific peptidase 44 [Source:MGI Symbol;Acc:MGI:3045318]	10	93667417	93693950	1	-1.95056	7.58387e-11	1.11554e-09
ENSMUSG00000020154	Ptprb	protein tyrosine phosphatase, receptor type, B [Source:MGI Symbol;Acc:MGI:97809]	10	116111428	116225440	1	-1.94689	6.94691e-06	4.84578e-05
ENSMUSG00000040183	Ankrd6	ankyrin repeat domain 6 [Source:MGI Symbol;Acc:MGI:2154278]	4	32804035	32950841	-1	-1.94482	1.26248e-14	2.89251e-13
ENSMUSG00000001700	Gramd3	GRAM domain containing 3 [Source:MGI Symbol;Acc:MGI:1914815]	18	56533409	56636864	1	-1.94439	3.04402e-09	3.5948e-08
ENSMUSG00000029313	Aff1	AF4/FMR2 family, member 1 [Source:MGI Symbol;Acc:MGI:1100819]	5	103840240	104003188	1	-1.9435	5.19611e-24	2.62272e-22
ENSMUSG00000047150	1700001C19Rik	RIKEN cDNA 1700001C19 gene [Source:MGI Symbol;Acc:MGI:1922712]	17	47723659	47748301	-1	-1.94101	4.28691e-05	0.000254413
ENSMUSG00000097615	Gm2061	predicted gene 2061 [Source:MGI Symbol;Acc:MGI:3780228]	1	185179313	185187765	-1	-1.93923	0.00810928	0.0267223
ENSMUSG00000035578	Iqcg	IQ motif containing G [Source:MGI Symbol;Acc:MGI:1916957]	16	32833053	32876588	-1	-1.9376	3.24908e-10	4.42262e-09
ENSMUSG00000026509	Capn2	calpain 2 [Source:MGI Symbol;Acc:MGI:88264]	1	182294825	182345173	-1	-1.93526	0.000708857	0.00317174
ENSMUSG00000069601	Ank3	ankyrin 3, epithelial [Source:MGI Symbol;Acc:MGI:88026]	10	69234603	69863268	1	-1.93463	7.27393e-13	1.36083e-11
ENSMUSG00000020886	Dlg4	discs large MAGUK scaffold protein 4 [Source:MGI Symbol;Acc:MGI:1277959]	11	69907768	69938348	1	-1.93429	4.90335e-16	1.29327e-14
ENSMUSG00000033161	Atp1a1	ATPase, Na+/K+ transporting, alpha 1 polypeptide [Source:MGI Symbol;Acc:MGI:88105]	3	101483535	101512000	-1	-1.93239	1.00594e-49	1.94225e-47
ENSMUSG00000054932	Afp	alpha fetoprotein [Source:MGI Symbol;Acc:MGI:87951]	5	90638596	90656766	1	-1.93214	7.5428e-27	4.70231e-25
ENSMUSG00000073243	Gm9	predicted gene 9 [Source:MGI Symbol;Acc:MGI:2684855]	X	36473001	36474694	-1	-1.92949	1.53779e-06	1.20165e-05
ENSMUSG00000103653	Gstp-ps	glutathione S-transferase, pi, pseudogene [Source:MGI Symbol;Acc:MGI:3782108]	1	191758120	191758750	-1	-1.92929	2.1453e-07	1.91145e-06
ENSMUSG00000079547	H2-DMb1	histocompatibility 2, class II, locus Mb1 [Source:MGI Symbol;Acc:MGI:95922]	17	34372046	34379204	1	-1.92442	0.0142653	0.043209
ENSMUSG00000028382	Ptbp3	polypyrimidine tract binding protein 3 [Source:MGI Symbol;Acc:MGI:1923334]	4	59471868	59549364	-1	-1.92398	2.96315e-46	5.21488e-44
ENSMUSG00000023571	C1qtnf12	C1q and tumor necrosis factor related 12 [Source:MGI Symbol;Acc:MGI:1914639]	4	156046775	156051086	1	-1.92299	2.12868e-12	3.78312e-11
ENSMUSG00000029364	Wsb2	WD repeat and SOCS box-containing 2 [Source:MGI Symbol;Acc:MGI:2144041]	5	117495369	117516666	1	-1.92101	1.38271e-36	1.5362e-34
ENSMUSG00000106968	C78283	expressed sequence C78283 [Source:MGI Symbol;Acc:MGI:2141303]	5	74103724	74105719	1	-1.92023	0.00132787	0.00553962
ENSMUSG00000020627	Klhl29	kelch-like 29 [Source:MGI Symbol;Acc:MGI:2683857]	12	5127472	5425682	-1	-1.91814	4.49777e-05	0.000265816
ENSMUSG00000024055	Cyp4f13	cytochrome P450, family 4, subfamily f, polypeptide 13 [Source:MGI Symbol;Acc:MGI:2158641]	17	33143662	33166376	-1	-1.91786	1.31412e-07	1.21779e-06
ENSMUSG00000025050	Pcgf6	polycomb group ring finger 6 [Source:MGI Symbol;Acc:MGI:1918291]	19	47022056	47039345	-1	-1.91524	3.01417e-18	9.69949e-17
ENSMUSG00000100816	Gm28321	predicted gene 28321 [Source:MGI Symbol;Acc:MGI:5579027]	1	50854534	50856860	1	-1.9145	8.18395e-05	0.000455639
ENSMUSG00000020717	Pecam1	platelet/endothelial cell adhesion molecule 1 [Source:MGI Symbol;Acc:MGI:97537]	11	106545043	106641454	-1	-1.91328	3.73993e-05	0.000224499
ENSMUSG00000024863	Mbl2	mannose-binding lectin (protein C) 2 [Source:MGI Symbol;Acc:MGI:96924]	19	30210342	30217087	1	-1.91112	0.000632251	0.00286806
ENSMUSG00000052430	Bmpr1b	bone morphogenetic protein receptor, type 1B [Source:MGI Symbol;Acc:MGI:107191]	3	141542897	141875186	-1	-1.9081	1.52316e-09	1.89083e-08
ENSMUSG00000022938	Fam3b	FAM3 metabolism regulating signaling molecule B [Source:MGI Symbol;Acc:MGI:1270150]	16	97272165	97316016	-1	-1.90782	7.9573e-08	7.64477e-07
ENSMUSG00000054679	Srsf12	serine and arginine-rich splicing factor 12 [Source:MGI Symbol;Acc:MGI:2661424]	4	33208991	33233340	1	-1.90729	0.0110251	0.0346541
ENSMUSG00000002279	Lmf1	lipase maturation factor 1 [Source:MGI Symbol;Acc:MGI:1923733]	17	25798059	25881800	1	-1.90368	1.4809e-05	9.64133e-05
ENSMUSG00000054474	Thnsl2	threonine synthase-like 2 (bacterial) [Source:MGI Symbol;Acc:MGI:3041254]	6	71105150	71121423	-1	-1.90291	1.93799e-06	1.48234e-05
ENSMUSG00000021895	Arhgef3	Rho guanine nucleotide exchange factor (GEF) 3 [Source:MGI Symbol;Acc:MGI:1918954]	14	26836856	27125868	1	-1.90181	5.92683e-23	2.80635e-21
ENSMUSG00000020227	Irak3	interleukin-1 receptor-associated kinase 3 [Source:MGI Symbol;Acc:MGI:1921164]	10	119977553	120038035	-1	-1.90014	0.0129867	0.0398929
ENSMUSG00000007041	Clic1	chloride intracellular channel 1 [Source:MGI Symbol;Acc:MGI:2148924]	17	35268942	35277725	1	-1.8997	7.40414e-15	1.73844e-13
ENSMUSG00000064215	Ifi27	interferon, alpha-inducible protein 27 [Source:MGI Symbol;Acc:MGI:1277180]	12	103400470	103406498	1	-1.89923	5.0615e-22	2.20741e-20
ENSMUSG00000025082	Vwa2	von Willebrand factor A domain containing 2 [Source:MGI Symbol;Acc:MGI:2684334]	19	56862681	56900510	1	-1.89778	9.57866e-23	4.43002e-21
ENSMUSG00000025870	Arl10	ADP-ribosylation factor-like 10 [Source:MGI Symbol;Acc:MGI:1930788]	13	54722828	54728941	1	-1.89761	0.000113088	0.000611301
ENSMUSG00000023031	Cela1	chymotrypsin-like elastase family, member 1 [Source:MGI Symbol;Acc:MGI:95314]	15	100572302	100585802	-1	-1.89679	0.0158414	0.047225
ENSMUSG00000046352	Gjb2	gap junction protein, beta 2 [Source:MGI Symbol;Acc:MGI:95720]	14	57336057	57342159	-1	-1.89631	1.24873e-09	1.57174e-08
ENSMUSG00000037922	Bank1	B cell scaffold protein with ankyrin repeats 1 [Source:MGI Symbol;Acc:MGI:2442120]	3	135759124	136031827	-1	-1.89489	0.0118507	0.0368241
ENSMUSG00000040950	Mgl2	macrophage galactose N-acetyl-galactosamine specific lectin 2 [Source:MGI Symbol;Acc:MGI:2385729]	11	70021155	70028376	1	-1.89438	4.63727e-13	8.90169e-12
ENSMUSG00000022537	Tmem44	transmembrane protein 44 [Source:MGI Symbol;Acc:MGI:1924489]	16	30330673	30369660	-1	-1.89243	1.87421e-08	1.97837e-07
ENSMUSG00000054469	Lclat1	lysocardiolipin acyltransferase 1 [Source:MGI Symbol;Acc:MGI:2684937]	17	73414980	73550363	1	-1.89132	1.55387e-20	6.20517e-19
ENSMUSG00000034768	Asb16	ankyrin repeat and SOCS box-containing 16 [Source:MGI Symbol;Acc:MGI:2654437]	11	102159569	102170288	1	-1.89054	0.00351449	0.0129647
ENSMUSG00000037578	Pkd2l1	polycystic kidney disease 2-like 1 [Source:MGI Symbol;Acc:MGI:1352448]	19	44136076	44180881	-1	-1.88936	0.000988852	0.00426546
ENSMUSG00000038332	Sesn1	sestrin 1 [Source:MGI Symbol;Acc:MGI:2155278]	10	41685931	41784420	1	-1.88712	4.14577e-18	1.32551e-16
ENSMUSG00000052572	Dlg2	discs large MAGUK scaffold protein 2 [Source:MGI Symbol;Acc:MGI:1344351]	7	90125880	92098455	1	-1.88579	0.00278301	0.0105743
ENSMUSG00000064023	Klk8	kallikrein related-peptidase 8 [Source:MGI Symbol;Acc:MGI:1343327]	7	43447001	43453250	1	-1.88551	1.46652e-07	1.34835e-06
ENSMUSG00000045827	Serpinb9	serine (or cysteine) peptidase inhibitor, clade B, member 9 [Source:MGI Symbol;Acc:MGI:106603]	13	33187233	33201940	1	-1.88452	0.00107647	0.00459688
ENSMUSG00000000318	Clec10a	C-type lectin domain family 10, member A [Source:MGI Symbol;Acc:MGI:96975]	11	70047023	70061660	1	-1.88388	0.000397536	0.00188593
ENSMUSG00000038074	Fkbp14	FK506 binding protein 14 [Source:MGI Symbol;Acc:MGI:2387639]	6	54554589	54574293	-1	-1.88263	2.71277e-05	0.00016718
ENSMUSG00000027398	Il1b	interleukin 1 beta [Source:MGI Symbol;Acc:MGI:96543]	2	129206490	129213059	-1	-1.88119	0.0119778	0.0371902
ENSMUSG00000020077	Srgn	serglycin [Source:MGI Symbol;Acc:MGI:97756]	10	62329612	62363230	-1	-1.87895	0.0162853	0.0483453
ENSMUSG00000022686	B3gnt5	UDP-GlcNAc:betaGal beta-1,3-N-acetylglucosaminyltransferase 5 [Source:MGI Symbol;Acc:MGI:2137302]	16	19578958	19591503	1	-1.87883	6.80007e-05	0.00038638
ENSMUSG00000045503	Sys1	SYS1 Golgi-localized integral membrane protein homolog (S. cerevisiae) [Source:MGI Symbol;Acc:MGI:1913710]	2	164298884	164321558	1	-1.87633	2.73227e-31	2.33204e-29
ENSMUSG00000036912	Piwil4	piwi-like RNA-mediated gene silencing 4 [Source:MGI Symbol;Acc:MGI:3041167]	9	14607526	14652036	-1	-1.87617	1.15184e-22	5.27804e-21
ENSMUSG00000054920	Klhl5	kelch-like 5 [Source:MGI Symbol;Acc:MGI:1919028]	5	65264882	65325531	1	-1.87569	9.4497e-09	1.04461e-07
ENSMUSG00000054667	Irs4	insulin receptor substrate 4 [Source:MGI Symbol;Acc:MGI:1338009]	X	140493994	140508259	-1	-1.87545	1.99542e-07	1.79074e-06
ENSMUSG00000038642	Ctss	cathepsin S [Source:MGI Symbol;Acc:MGI:107341]	3	95434097	95463714	1	-1.8738	0.000504328	0.00233463
ENSMUSG00000049686	Orai1	ORAI calcium release-activated calcium modulator 1 [Source:MGI Symbol;Acc:MGI:1925542]	5	123153137	123168519	1	-1.87376	6.36853e-10	8.37085e-09
ENSMUSG00000107488	Gm31579	predicted gene, 31579 [Source:MGI Symbol;Acc:MGI:5590738]	6	50886750	50887715	1	-1.87304	1.45371e-08	1.56017e-07
ENSMUSG00000032373	Car12	carbonic anhydrase 12 [Source:MGI Symbol;Acc:MGI:1923709]	9	66620968	66674127	1	-1.87241	0.0102404	0.0325582
ENSMUSG00000028015	Ctso	cathepsin O [Source:MGI Symbol;Acc:MGI:2139628]	3	81839908	81864032	1	-1.8703	3.50766e-11	5.32806e-10
ENSMUSG00000031411	Pramex1	PRAME like, X-linked 1 [Source:MGI Symbol;Acc:MGI:1923079]	X	134513751	134528454	-1	-1.8689	0.000521205	0.00240325
ENSMUSG00000037787	Coa8	cytochrome c oxidase assembly factor 8 [Source:MGI Symbol;Acc:MGI:1915270]	12	111679695	111721487	1	-1.86791	1.12961e-07	1.06015e-06
ENSMUSG00000000531	Tamalin	trafficking regulator and scaffold protein tamalin [Source:MGI Symbol;Acc:MGI:1860303]	15	101122069	101130637	1	-1.86451	8.15185e-06	5.59985e-05
ENSMUSG00000042284	Itga1	integrin alpha 1 [Source:MGI Symbol;Acc:MGI:96599]	13	115089632	115238500	-1	-1.86259	3.01765e-07	2.61947e-06
ENSMUSG00000039910	Cited2	Cbp/p300-interacting transactivator, with Glu/Asp-rich carboxy-terminal domain, 2 [Source:MGI Symbol;Acc:MGI:1306784]	10	17598966	17601422	1	-1.85948	1.93299e-11	3.02688e-10
ENSMUSG00000037410	Tbc1d2b	TBC1 domain family, member 2B [Source:MGI Symbol;Acc:MGI:1914266]	9	90084080	90152857	-1	-1.85572	5.42641e-32	4.99607e-30
ENSMUSG00000028164	Manba	mannosidase, beta A, lysosomal [Source:MGI Symbol;Acc:MGI:88175]	3	135191372	135277165	1	-1.85307	3.19491e-05	0.000194482
ENSMUSG00000035234	Abraxas1	BRCA1 A complex subunit [Source:MGI Symbol;Acc:MGI:1917931]	5	100953058	100968831	-1	-1.85253	6.83195e-17	1.94373e-15
ENSMUSG00000058318	Phf21a	PHD finger protein 21A [Source:MGI Symbol;Acc:MGI:2384756]	2	91923462	92195011	1	-1.85112	2.60737e-31	2.24471e-29
ENSMUSG00000028602	Tnfrsf8	tumor necrosis factor receptor superfamily, member 8 [Source:MGI Symbol;Acc:MGI:99908]	4	144993707	145041734	-1	-1.85091	7.21535e-06	5.01368e-05
ENSMUSG00000117783	Gm31265	predicted gene, 31265 [Source:MGI Symbol;Acc:MGI:5590424]	18	83373710	83386270	1	-1.85014	0.016546	0.0489295
ENSMUSG00000034382	AI661453	expressed sequence AI661453 [Source:MGI Symbol;Acc:MGI:2146908]	17	47747540	47781563	1	-1.84945	7.31982e-19	2.47567e-17
ENSMUSG00000024866	Acy3	aspartoacylase (aminoacylase) 3 [Source:MGI Symbol;Acc:MGI:1918920]	19	4036570	4040007	1	-1.8488	1.2036e-13	2.48041e-12
ENSMUSG00000038213	Tapbpl	TAP binding protein-like [Source:MGI Symbol;Acc:MGI:2384853]	6	125200896	125208823	-1	-1.84871	4.92796e-13	9.42331e-12
ENSMUSG00000025545	Clybl	citrate lyase beta like [Source:MGI Symbol;Acc:MGI:1916884]	14	122419116	122639646	1	-1.84825	2.57031e-10	3.53678e-09
ENSMUSG00000024423	Impact	impact, RWD domain protein [Source:MGI Symbol;Acc:MGI:1098233]	18	13088909	13126007	1	-1.84747	9.13391e-06	6.21012e-05
ENSMUSG00000018899	Irf1	interferon regulatory factor 1 [Source:MGI Symbol;Acc:MGI:96590]	11	53660841	53669200	1	-1.84188	4.01688e-40	5.22115e-38
ENSMUSG00000040972	Igsf21	immunoglobulin superfamily, member 21 [Source:MGI Symbol;Acc:MGI:2681842]	4	139754157	139974095	-1	-1.84063	2.93413e-06	2.18135e-05
ENSMUSG00000039676	Capsl	calcyphosine-like [Source:MGI Symbol;Acc:MGI:1922818]	15	9436114	9466124	1	-1.83777	0.000199551	0.00101939
ENSMUSG00000031299	Pdha1	pyruvate dehydrogenase E1 alpha 1 [Source:MGI Symbol;Acc:MGI:97532]	X	158905205	158921409	-1	-1.83556	1.5955e-25	9.0398e-24
ENSMUSG00000030862	Cpxm2	carboxypeptidase X 2 (M14 family) [Source:MGI Symbol;Acc:MGI:1926006]	7	131634416	131756468	-1	-1.83375	0.00851384	0.0278341
ENSMUSG00000117042	2700054A10Rik	RIKEN cDNA 2700054A10 gene [Source:MGI Symbol;Acc:MGI:1919828]	17	13702815	13889153	-1	-1.83375	0.00851384	0.0278341
ENSMUSG00000037664	Cdkn1c	cyclin-dependent kinase inhibitor 1C (P57) [Source:MGI Symbol;Acc:MGI:104564]	7	143012076	143014787	-1	-1.83284	4.08964e-16	1.08731e-14
ENSMUSG00000029660	Tex26	testis expressed 26 [Source:MGI Symbol;Acc:MGI:1923110]	5	149363125	149394444	1	-1.83157	0.00110772	0.00471617
ENSMUSG00000022805	Cfap91	cilia and flagella associated protein 91 [Source:MGI Symbol;Acc:MGI:2443598]	16	38118116	38162505	-1	-1.83149	0.0026876	0.0102568
ENSMUSG00000013418	B4galnt2	beta-1,4-N-acetyl-galactosaminyl transferase 2 [Source:MGI Symbol;Acc:MGI:1342058]	11	95756769	95805717	-1	-1.82948	0.000949015	0.00411178
ENSMUSG00000027035	Cers6	ceramide synthase 6 [Source:MGI Symbol;Acc:MGI:2442564]	2	68691785	68944626	1	-1.82734	1.12374e-36	1.25549e-34
ENSMUSG00000060703	Cd302	CD302 antigen [Source:MGI Symbol;Acc:MGI:1913455]	2	60082337	60114832	-1	-1.82625	0.000688995	0.00309511
ENSMUSG00000025645	Ccdc51	coiled-coil domain containing 51 [Source:MGI Symbol;Acc:MGI:1913908]	9	108911561	108921557	1	-1.82463	0.000814382	0.00359104
ENSMUSG00000032289	Thsd4	thrombospondin, type I, domain containing 4 [Source:MGI Symbol;Acc:MGI:2672033]	9	59874214	60429329	-1	-1.82264	1.84724e-08	1.95612e-07
ENSMUSG00000051022	Hs3st1	heparan sulfate (glucosamine) 3-O-sulfotransferase 1 [Source:MGI Symbol;Acc:MGI:1201606]	5	39771278	39912818	-1	-1.82216	0.000576979	0.00263416
ENSMUSG00000048078	Tenm4	teneurin transmembrane protein 4 [Source:MGI Symbol;Acc:MGI:2447063]	7	95820453	96560300	1	-1.8212	2.23954e-08	2.33304e-07
ENSMUSG00000056492	Adgrf5	adhesion G protein-coupled receptor F5 [Source:MGI Symbol;Acc:MGI:2182928]	17	43671342	43770448	1	-1.81915	0.00649115	0.0220477
ENSMUSG00000038578	Susd1	sushi domain containing 1 [Source:MGI Symbol;Acc:MGI:3651543]	4	59314683	59438633	-1	-1.81893	3.12881e-17	9.17738e-16
ENSMUSG00000001248	Gramd1a	GRAM domain containing 1A [Source:MGI Symbol;Acc:MGI:105490]	7	30829552	30855321	-1	-1.81564	2.97368e-08	3.04991e-07
ENSMUSG00000020473	Aebp1	AE binding protein 1 [Source:MGI Symbol;Acc:MGI:1197012]	11	5811947	5822088	1	-1.81531	1.79318e-13	3.61672e-12
ENSMUSG00000032577	Mapkapk3	mitogen-activated protein kinase-activated protein kinase 3 [Source:MGI Symbol;Acc:MGI:2143163]	9	107132126	107167076	-1	-1.81348	3.19802e-07	2.76758e-06
ENSMUSG00000096255	Dynlt1b	dynein light chain Tctex-type 1B [Source:MGI Symbol;Acc:MGI:98643]	17	6697511	6703695	1	-1.81042	1.94378e-08	2.04854e-07
ENSMUSG00000019834	Slc22a16	solute carrier family 22 (organic cation transporter), member 16 [Source:MGI Symbol;Acc:MGI:1918090]	10	40446332	40480128	1	-1.80813	0.000354967	0.0017076
ENSMUSG00000087259	2610035D17Rik	RIKEN cDNA 2610035D17 gene [Source:MGI Symbol;Acc:MGI:1919636]	11	112934721	113092664	-1	-1.80633	2.28849e-10	3.17152e-09
ENSMUSG00000113930	Gm36235	predicted gene, 36235 [Source:MGI Symbol;Acc:MGI:5595394]	12	16030648	16065546	-1	-1.80438	0.00149292	0.0061393
ENSMUSG00000056832	Ttc26	tetratricopeptide repeat domain 26 [Source:MGI Symbol;Acc:MGI:2444853]	6	38358404	38404582	1	-1.80379	1.9963e-05	0.000126291
ENSMUSG00000046410	Kcnk6	potassium inwardly-rectifying channel, subfamily K, member 6 [Source:MGI Symbol;Acc:MGI:1891291]	7	28921351	28931940	-1	-1.80272	7.05271e-06	4.91269e-05
ENSMUSG00000109176	Zfp264	zinc finger protein 264 [Source:MGI Symbol;Acc:MGI:2151059]	7	6980245	6994086	1	-1.80149	7.53393e-08	7.27317e-07
ENSMUSG00000031826	Usp10	ubiquitin specific peptidase 10 [Source:MGI Symbol;Acc:MGI:894652]	8	120637099	120684299	1	-1.79839	2.8767e-16	7.7101e-15
ENSMUSG00000095180	Rhox5	reproductive homeobox 5 [Source:MGI Symbol;Acc:MGI:97538]	X	36891636	36897311	1	-1.79789	0.00495917	0.0175081
ENSMUSG00000043279	Trim56	tripartite motif-containing 56 [Source:MGI Symbol;Acc:MGI:2685298]	5	137134498	137145063	-1	-1.7977	0.00900157	0.0291755
ENSMUSG00000047547	Cltb	clathrin, light polypeptide (Lcb) [Source:MGI Symbol;Acc:MGI:1921575]	13	54740214	54759157	-1	-1.79532	5.35293e-20	2.02383e-18
ENSMUSG00000027702	Lrrc34	leucine rich repeat containing 34 [Source:MGI Symbol;Acc:MGI:1919077]	3	30678416	30702018	-1	-1.79318	0.00215698	0.00845572
ENSMUSG00000036528	Ppfibp2	PTPRF interacting protein, binding protein 2 (liprin beta 2) [Source:MGI Symbol;Acc:MGI:894649]	7	107194414	107347790	1	-1.79199	1.51257e-18	4.9556e-17
ENSMUSG00000087075	Lbhd2	LBH domain containing 2 [Source:MGI Symbol;Acc:MGI:2685744]	12	111373243	111378524	1	-1.79133	2.44091e-05	0.000151885
ENSMUSG00000027452	Acss1	acyl-CoA synthetase short-chain family member 1 [Source:MGI Symbol;Acc:MGI:1915988]	2	150460025	150510420	-1	-1.79065	1.85431e-07	1.67469e-06
ENSMUSG00000054196	Cthrc1	collagen triple helix repeat containing 1 [Source:MGI Symbol;Acc:MGI:1915838]	15	38940327	38950516	1	-1.78971	9.55915e-07	7.69959e-06
ENSMUSG00000098112	Bin2	bridging integrator 2 [Source:MGI Symbol;Acc:MGI:3611448]	15	100538958	100567434	-1	-1.78962	1.08431e-23	5.37746e-22
ENSMUSG00000038721	Hoxb7	homeobox B7 [Source:MGI Symbol;Acc:MGI:96188]	11	96177449	96180988	1	-1.78736	4.56829e-06	3.28095e-05
ENSMUSG00000074607	Tox2	TOX high mobility group box family member 2 [Source:MGI Symbol;Acc:MGI:3611233]	2	163045045	163166090	1	-1.78723	3.32798e-09	3.90233e-08
ENSMUSG00000079532	Ctag2l2	CTAG2 like 2 [Source:MGI Symbol;Acc:MGI:3645826]	X	73784533	73785794	1	-1.78656	0.000547992	0.00251046
ENSMUSG00000049470	Aff4	AF4/FMR2 family, member 4 [Source:MGI Symbol;Acc:MGI:2136171]	11	53241660	53312657	1	-1.78538	3.68987e-16	9.82335e-15
ENSMUSG00000046709	Mapk10	mitogen-activated protein kinase 10 [Source:MGI Symbol;Acc:MGI:1346863]	5	103055814	103359200	-1	-1.78435	1.44631e-23	7.08444e-22
ENSMUSG00000078954	Arhgap8	Rho GTPase activating protein 8 [Source:MGI Symbol;Acc:MGI:1920417]	15	84604253	84656408	1	-1.78415	0.00643514	0.0218949
ENSMUSG00000037492	Zmat4	zinc finger, matrin type 4 [Source:MGI Symbol;Acc:MGI:2443497]	8	24126035	24646601	1	-1.78308	1.76259e-07	1.59912e-06
ENSMUSG00000052920	Prkg1	protein kinase, cGMP-dependent, type I [Source:MGI Symbol;Acc:MGI:108174]	19	30541889	31742433	-1	-1.78304	0.00315924	0.0118142
ENSMUSG00000036249	Rbm43	RNA binding motif protein 43 [Source:MGI Symbol;Acc:MGI:1918934]	2	51814460	51825175	-1	-1.78239	1.65654e-10	2.33477e-09
ENSMUSG00000044708	Kcnj10	potassium inwardly-rectifying channel, subfamily J, member 10 [Source:MGI Symbol;Acc:MGI:1194504]	1	172168777	172201652	1	-1.78034	0.0126708	0.0390672
ENSMUSG00000025959	Klf7	Kruppel-like factor 7 (ubiquitous) [Source:MGI Symbol;Acc:MGI:1935151]	1	64068606	64161441	-1	-1.78017	8.71457e-27	5.39896e-25
ENSMUSG00000091387	Gcnt4	glucosaminyl (N-acetyl) transferase 4, core 2 (beta-1,6-N-acetylglucosaminyltransferase) [Source:MGI Symbol;Acc:MGI:2684919]	13	97061197	97087414	1	-1.78013	7.8887e-06	5.43964e-05
ENSMUSG00000032946	Rasgrp2	RAS, guanyl releasing protein 2 [Source:MGI Symbol;Acc:MGI:1333849]	19	6449370	6465246	1	-1.77993	1.35896e-16	3.7851e-15
ENSMUSG00000020562	Efcab10	EF-hand calcium binding domain 10 [Source:MGI Symbol;Acc:MGI:1922290]	12	33444853	33451266	1	-1.77959	6.92675e-06	4.83511e-05
ENSMUSG00000020892	Aloxe3	arachidonate lipoxygenase 3 [Source:MGI Symbol;Acc:MGI:1345140]	11	69016722	69039941	1	-1.77956	4.34528e-05	0.000257416
ENSMUSG00000038473	Nos1ap	nitric oxide synthase 1 (neuronal) adaptor protein [Source:MGI Symbol;Acc:MGI:1917979]	1	170130237	170417430	-1	-1.77851	1.34238e-05	8.80766e-05
ENSMUSG00000000078	Klf6	Kruppel-like factor 6 [Source:MGI Symbol;Acc:MGI:1346318]	13	5911481	5920393	1	-1.77813	2.23328e-09	2.69334e-08
ENSMUSG00000114348	Gm41031	predicted gene, 41031 [Source:MGI Symbol;Acc:MGI:5623916]	13	97932670	97962393	-1	-1.77792	0.00814742	0.0268302
ENSMUSG00000006736	Tspan31	tetraspanin 31 [Source:MGI Symbol;Acc:MGI:1914375]	10	126903149	126906133	-1	-1.77636	7.96612e-09	8.90013e-08
ENSMUSG00000026475	Rgs16	regulator of G-protein signaling 16 [Source:MGI Symbol;Acc:MGI:108407]	1	153616095	153621214	1	-1.7763	0.000330485	0.00160145
ENSMUSG00000026641	Usf1	upstream transcription factor 1 [Source:MGI Symbol;Acc:MGI:99542]	1	171238881	171246710	1	-1.77551	2.13066e-30	1.69489e-28
ENSMUSG00000040511	Pvr	poliovirus receptor [Source:MGI Symbol;Acc:MGI:107741]	7	19637503	19655085	-1	-1.77483	6.91444e-05	0.000392542
ENSMUSG00000017697	Ada	adenosine deaminase [Source:MGI Symbol;Acc:MGI:87916]	2	163568504	163592159	-1	-1.773	0.0112824	0.0353343
ENSMUSG00000096727	Psmb9	proteasome (prosome, macropain) subunit, beta type 9 (large multifunctional peptidase 2) [Source:MGI Symbol;Acc:MGI:1346526]	17	34400961	34406738	-1	-1.77265	3.06273e-07	2.65628e-06
ENSMUSG00000055148	Klf2	Kruppel-like factor 2 (lung) [Source:MGI Symbol;Acc:MGI:1342772]	8	73072877	73075500	1	-1.77082	2.29393e-07	2.03113e-06
ENSMUSG00000020838	Slc6a4	solute carrier family 6 (neurotransmitter transporter, serotonin), member 4 [Source:MGI Symbol;Acc:MGI:96285]	11	76889429	76923166	1	-1.77067	0.000172006	0.000888951
ENSMUSG00000091811	Inafm1	InaF motif containing 1 [Source:MGI Symbol;Acc:MGI:1913550]	7	16005938	16007542	-1	-1.76922	3.35602e-08	3.40864e-07
ENSMUSG00000031951	Tmem231	transmembrane protein 231 [Source:MGI Symbol;Acc:MGI:2685024]	8	112638643	112660513	-1	-1.76794	2.59263e-10	3.56321e-09
ENSMUSG00000026398	Nr5a2	nuclear receptor subfamily 5, group A, member 2 [Source:MGI Symbol;Acc:MGI:1346834]	1	136770309	136888186	-1	-1.76785	6.10971e-13	1.15597e-11
ENSMUSG00000031530	Dusp4	dual specificity phosphatase 4 [Source:MGI Symbol;Acc:MGI:2442191]	8	35274451	35287048	1	-1.76603	1.32516e-06	1.04661e-05
ENSMUSG00000056493	Foxk1	forkhead box K1 [Source:MGI Symbol;Acc:MGI:1347488]	5	142387252	142447766	1	-1.76411	1.57263e-16	4.3377e-15
ENSMUSG00000067158	Col4a4	collagen, type IV, alpha 4 [Source:MGI Symbol;Acc:MGI:104687]	1	82426144	82564570	-1	-1.76398	0.0169097	0.0498449
ENSMUSG00000043621	Ubxn10	UBX domain protein 10 [Source:MGI Symbol;Acc:MGI:2443123]	4	138437148	138464478	-1	-1.76252	1.02144e-17	3.13479e-16
ENSMUSG00000028104	Polr3gl	polymerase (RNA) III (DNA directed) polypeptide G like [Source:MGI Symbol;Acc:MGI:1917120]	3	96485188	96501497	-1	-1.76076	2.5332e-06	1.90297e-05
ENSMUSG00000059486	Kbtbd2	kelch repeat and BTB (POZ) domain containing 2 [Source:MGI Symbol;Acc:MGI:2384811]	6	56754509	56774798	-1	-1.76061	1.72478e-09	2.12125e-08
ENSMUSG00000018340	Anxa6	annexin A6 [Source:MGI Symbol;Acc:MGI:88255]	11	54869934	54924271	-1	-1.76057	2.801e-06	2.09019e-05
ENSMUSG00000056749	Nfil3	nuclear factor, interleukin 3, regulated [Source:MGI Symbol;Acc:MGI:109495]	13	53121245	53135109	-1	-1.75992	0.000357067	0.00171647
ENSMUSG00000053470	Kdm3a	lysine (K)-specific demethylase 3A [Source:MGI Symbol;Acc:MGI:98847]	6	71565956	71609974	-1	-1.75921	6.25093e-39	7.81837e-37
ENSMUSG00000025934	Gsta3	glutathione S-transferase, alpha 3 [Source:MGI Symbol;Acc:MGI:95856]	1	21310813	21335885	1	-1.75689	2.84413e-07	2.47749e-06
ENSMUSG00000022208	Jph4	junctophilin 4 [Source:MGI Symbol;Acc:MGI:2443113]	14	55344283	55354392	-1	-1.75465	8.99631e-11	1.30973e-09
ENSMUSG00000021687	Scamp1	secretory carrier membrane protein 1 [Source:MGI Symbol;Acc:MGI:1349480]	13	94337818	94422365	-1	-1.75403	1.16647e-18	3.85342e-17
ENSMUSG00000041650	Pcca	propionyl-Coenzyme A carboxylase, alpha polypeptide [Source:MGI Symbol;Acc:MGI:97499]	14	122771736	123128512	1	-1.75322	0.00262699	0.0100603
ENSMUSG00000015094	Npdc1	neural proliferation, differentiation and control 1 [Source:MGI Symbol;Acc:MGI:1099802]	2	25289363	25299506	1	-1.75292	1.29577e-14	2.96536e-13
ENSMUSG00000034793	G6pc3	glucose 6 phosphatase, catalytic, 3 [Source:MGI Symbol;Acc:MGI:1915651]	11	102080446	102084907	1	-1.75275	1.71403e-12	3.07366e-11
ENSMUSG00000032388	Spg21	SPG21, maspardin [Source:MGI Symbol;Acc:MGI:106403]	9	65368229	65395752	1	-1.75089	4.86197e-40	6.27857e-38
ENSMUSG00000041827	Oasl1	2'-5' oligoadenylate synthetase-like 1 [Source:MGI Symbol;Acc:MGI:2180849]	5	115061299	115075974	1	-1.75084	2.12517e-06	1.61495e-05
ENSMUSG00000017740	Slc12a5	solute carrier family 12, member 5 [Source:MGI Symbol;Acc:MGI:1862037]	2	164802722	164841651	1	-1.74684	1.52927e-08	1.63597e-07
ENSMUSG00000029867	Llcfc1	LLLL and CFNLAS motif containing 1 [Source:MGI Symbol;Acc:MGI:1923856]	6	41661365	41662651	1	-1.74664	0.0062776	0.0214295
ENSMUSG00000024376	Epb41l4a	erythrocyte membrane protein band 4.1 like 4a [Source:MGI Symbol;Acc:MGI:103007]	18	33929380	34140019	-1	-1.74574	9.73045e-32	8.75608e-30
ENSMUSG00000020668	Kif3c	kinesin family member 3C [Source:MGI Symbol;Acc:MGI:107979]	12	3415132	3456494	1	-1.74493	2.02695e-17	6.05253e-16
ENSMUSG00000041012	Cmtm8	CKLF-like MARVEL transmembrane domain containing 8 [Source:MGI Symbol;Acc:MGI:2447167]	9	114618413	114673224	-1	-1.74465	0.00213768	0.00838689
ENSMUSG00000044229	Nxpe4	neurexophilin and PC-esterase domain family, member 4 [Source:MGI Symbol;Acc:MGI:1924792]	9	48073321	48311325	1	-1.74441	0.00313697	0.0117486
ENSMUSG00000067835	Gm14661	predicted gene 14661 [Source:MGI Symbol;Acc:MGI:3641636]	X	59601334	59851599	1	-1.74419	8.63317e-05	0.000477574
ENSMUSG00000051367	Six1	sine oculis-related homeobox 1 [Source:MGI Symbol;Acc:MGI:102780]	12	73086789	73100661	-1	-1.74161	3.22932e-08	3.29172e-07
ENSMUSG00000022197	Pdzd2	PDZ domain containing 2 [Source:MGI Symbol;Acc:MGI:1922394]	15	12359797	12740010	-1	-1.74109	1.81029e-08	1.92007e-07
ENSMUSG00000030519	Apba2	amyloid beta (A4) precursor protein-binding, family A, member 2 [Source:MGI Symbol;Acc:MGI:1261791]	7	64151454	64403626	1	-1.73826	2.14176e-16	5.81079e-15
ENSMUSG00000031181	Ctag2	cancer/testis antigen 2 [Source:MGI Symbol;Acc:MGI:1917312]	X	64091250	64092620	1	-1.73714	0.00600882	0.0206636
ENSMUSG00000031374	Zfp92	zinc finger protein 92 [Source:MGI Symbol;Acc:MGI:108094]	X	72454702	72471991	1	-1.73618	0.00904911	0.0292998
ENSMUSG00000024646	Cyb5a	cytochrome b5 type A (microsomal) [Source:MGI Symbol;Acc:MGI:1926952]	18	84856829	84897996	1	-1.73569	8.99167e-10	1.15292e-08
ENSMUSG00000021643	Serf1	small EDRK-rich factor 1 [Source:MGI Symbol;Acc:MGI:1337114]	13	100244520	100251079	1	-1.73465	3.6935e-13	7.2083e-12
ENSMUSG00000030555	Ttc23	tetratricopeptide repeat domain 23 [Source:MGI Symbol;Acc:MGI:1914259]	7	67297158	67412660	1	-1.73458	4.82094e-07	4.05902e-06
[truncated: 900 more rows]

## Sheet: GO_repressed
Term	Description	LogP	InTerm_InList	Genes
[truncated: 5 more rows]
